# Supplementary material for: Mutually exclusive locales for N-linked glycans and disorder in human glycoproteins
Source: Sci Rep. 2020 Apr 8;10:6040. doi: 10.1038/s41598-020-61427-y (PMC7142085; doi:10.1038/s41598-020-61427-y)
Supplement: Supplementary file 6 — Supplementary File 2. [file 41598_2020_61427_MOESM6_ESM.xlsx]

## Sheet: 1-300
SL.no.		Protein	Disordered region						Ordered region
			% of ASN	% of Ser/Thr		Percentage of Asn that participate in N-glycan sequon		% Asn	% of Sequon Asn	% of Ser/Thr		Percentage of Asn that participate in N-glycan sequon		% of Sequon Asn
1	P31358	CAMPATH-1 antigen	6.7	53.3	1	1/1=100%		100	4.3	13	1	1/2=50%		50
2	P01596	Ig kappa chain V-I region CAR	0	14.3	0	0		0	2	26	1	1/2=50%		50
3	P06888	Ig lambda chain V-I region EPS	0	21.4	0	0		0	7.4	22.1	1	1/7=14.28%		14.28
4	P01705	Ig lambda chain V-II region NEI	0	33.4	0	0		0	5.2	25	1	1/5=20%		20
5	P01763	Ig heavy chain V-III region WEA	0	50	0	0		0	4.5	19.1	1	1/5=20%		20
6	P06315	Ig kappa chain V region EV15	0	16.7	0	0		0	4.9	17.5	1	1/5=20%		20
7	P01215	Glycoprotein hormones alpha chain	0	24.9	0	0		0	3.6	8.2	2	2/4=50%		50
8	P61769	Beta-2-microglobulin	0	28.6	0	0		0	6.2	14.3	0	0/5=0%		0
9	O00175	C-C motif chemokine 24	2.6	15.4	1	1/1=100%		100	2.5	13.8	0	0/2=0%		0
10	P01773	Ig heavy chain V-III region BUR	0	0	0	0		0	0.9	19	1	1/1=100%		100
11	Q9BUF7	Protein crumbs homolog 3	7.9	27	1	1/5=20%		20	0	3.6	0	0		0
12	P01815	Ig heavy chain V-II region	0	50	0	0		0	1.7	21.6	1	1/2=50%		50
13	Q14508	WAP four-disulfide core domain protein 2	10	0	0	0		0	5.3	13.2	1	1/6=16.6%		16.6
14	P55056	Apolipoprotein C-IV	3.7	11.1	0	0/1=0%		0	1	13	1	1/1=100%		100
15	P13987	CD59 glycoprotein	0	10	0	0		0	8.5	13.6	1	2/10=20%	1 of 20	10
16	P04921	Glycophorin-C	2.2	24.4	1	1/2=50%		50	0	7.9	0	0		0
17	P01225	Follitropin subunit beta	0	11.1	0	0		0	2.5	15.8	2	2/3=66.66%		66.66
18	P15382	Potassium voltage-gated channel subfamily E member 1	6.1	21.3	1	1/2=50%		50	4.2	13.5	1	1/4=25%		25
19	P35542	Serum amyloid A-4 protein	2.6	13.1	0	0/1=0%		0	5.4	12	0	0/5=0%		0
20	P01733	T-cell receptor beta chain V region YT35	0	25	0	0		0	4.7	18.9	1	1/6=16.66%		16.66
21	P01737	T-cell receptor alpha chain V region PY14	0	0	0	0		0	3.3	20.3	2	2/4=50%		50
22	Q9GZZ8	Extracellular glycoprotein lacritin	1.9	21.2	0	0/2=0%		0	2.9	8.8	1	1/1=100%		100
23	P01222	Thyrotropin subunit beta	0	27.3	0	0		0	3.1	14.1	1	1/4=25%		25
24	P01229	Lutropin subunit beta	0	16.2	0	0		0	1.8	9	1	1/2=50%		50
25	O60676	Cystatin-8	4.2	4.2	1	1		100	6.8	11	1	1/8=12.5%		12.5
26	P69905	Hemoglobin subunit alpha	0	0	0	0		0	2.9	14.6	0	0/4=0%		0
27	P00709	Alpha-lactalbumin	0	0	0	0		0	3	11.1	1	1/4=25%		25
28	P01848	T-cell receptor alpha chain C region	9.5	9.5	0	0/2=0%		0	8.3	22.3	4	4/10=40%		40
29	P04141	Granulocyte-macrophage colony-stimulating factor	0	25	0	0		0	3	15.9	2	2/4=50%		50
30	O76096	Cystatin-F	2.9	23.6	0	0/1=0%		0	5.4	11.7	2	2/6=33.33%		33.33
31	P12273	Prolactin-inducible protein	0	0	0	0		0	6.2	9.7	1	1/9=11.11%		11.11
32	P68871	Hemoglobin subunit beta	0	0	0	0		0	4.1	8.2	0	0/6=0%		0
33	P02766	Transthyretin	4.8	19	0	0/1=0%		0	1.6	16.6	1	1/2=50%		50
34	P02724	Glycophorin-A	1.4	31.1	1	1/1=100%		100	1.3	18.5	0	0/1=0%		0
35	P61916	Epididymal secretory protein E1	0	0	0	0		0	4.2	15.4	3	3/6=50%		50
36	P05112	Interleukin-4	0	45.5	0	0		0	4.9	14.1	2	2/7=28.57%		57
37	Q86XR5	Proline-rich membrane anchor 1	5.8	15.1	2	2/5=40%		40	0	12	0	0		0
38	P07998	Ribonuclease pancreatic	0	28.6	0	0		0	7.9	12.3	3	3/9=33.33%		33.33
39	P01591	Immunoglobulin J chain	13.2	18.5	1	1/5=20%		20	4.1	11.6	0	0/5=0%		0
40	Q9Y6Y9	Lymphocyte antigen 96	33.3	16.7	0	0/2=0%		0	4.5	15.6	2	2/7=28.57%		28.57
41	P10153	Non-secretory ribonuclease	0	9.5	0	0		0	12.1	13.6	4	4/17=23.52%		23.52
42	P04216	Thy-1 membrane glycoprotein	20	20	0	0		0	3.2	23.1	4	4/5=80%		80
43	Q96PD4	Interleukin-17F	9.1	22.7	0	0/2=0%		0	4.3	13.5	1	1/6=16.66%		16.66
44	P01185	Vasopressin-neurophysin 2-copeptin	2	8	1	1/1=100%		100	2.6	8.8	0	0/3=0%		0
45	P01233	Choriogonadotropin subunit beta	0	18.1	0	0		0	3.6	13.7	2	2/4=50%		50
46	P01579	Interferon gamma	0	14.3	0	0		0	7.2	10.8	2	2/10=20%		20
47	Q13361	Microfibrillar-associated protein 5	7.2	15.8	0	0/5=0%		0	2.9	11.6	1	1/3=33.33%		33.33
48	Q6UVW9	C-type lectin domain family 2 member A	5.6	0	0	0/1=0%		0	3.2	14.7	3	3/5=60%		60
49	Q969L2	Protein MAL2	4.8	14.3	0	0/1=0%		0	4.5	13	1	1/7=14.28%		14.28
50	P18510	Interleukin-1 receptor antagonist protein	4.5	9.1	0	0/1=0%		0	4.5	13.6	1	1/7=14.28%		14.28
51	Q9GZX6	Interleukin-22	0	22.2	0	0		0	4.7	12.3	3	3/8=37.5%		37.5
52	Q10589	Bone marrow stromal antigen 2	2.5	17.3	0	0/1=0%		0	3	6.1	2	2/3=66.66%		66.66
53	P09466	Glycodelin	0	0	0	0		0	5.3	11.1	3	3/9=33.33%		33.33
54	P61009	Signal peptidase complex subunit 3	6.2	25	0	0/1=0%		0	7.9	14	1	1/13=7.69%		7.69
55	P43308	Translocon-associated protein subunit beta	7.1	14.3	0	0/1=0%		0	6.3	14.8	2	2/6=33.33%		33.33
56	P23510	Tumor necrosis factor ligand superfamily member 4	9.1	0	0	0/2=0%		0	6.2	12.4	4	4/10=40%		40
57	P01574	Interferon beta	25	12.5	0	0/2=0%		0	6.1	11.1	1	1/11=9.09%		9.09
58	O95445	Apolipoprotein M	14.3	7.1	0	0/2=0%		0	3.4	13.2	2	2/6=33.33%		33.33
59	Q9BSG0	Protease-associated domain-containing protein 1	0	0	0	0		0	2.1	10.1	2	2/4=50%		50
60	P05090	Apolipoprotein D	5.3	10.5	0	0/1=0%		0	8.8	10	2	2/15=13.33%		13.33
61	P01570	Interferon alpha-14	0	0	0	0		0	5.1	14.1	2	2/9=22.22%		22.22
62	O15431	High affinity copper uptake protein 1	2.4	31.7	1	1/1=100%		100	3.4	11.4	1	1/5=20%		20
63	P41222	Prostaglandin-H2 D-isomerase	0	21.4	0	0		0	2.3	18.2	2	2/4=50%		50
64	Q7Z4R8	UPF0669 protein C6orf120	0	2.9	0	0		0	1.3	12.8	1	1/2=50%		50
65	P01588	Erythropoietin	0	12.5	0	0		0	3.6	11.8	3	3/6=50%		50
66	P17900	Ganglioside GM2 activator	0	12.5	0	0		0	1.6	15.7	1	1/3=33.33%		33.33
67	O95998	Interleukin-18-binding protein	2	29.4	1	1/1=100%		100	2.8	15.4	4	4/4=100%		100
68	P05000	Interferon omega-1	0	13	0	0		0	2.3	14	1	1/4=25%		25
69	Q9Y3P8	Signaling threshold-regulating transmembrane adapter 1	2.2	14	0	0/3=0%		0	1.7	18.3	1	1/1=100%		100
70	P80188	Neutrophil gelatinase-associated lipocalin	0	17.7	0	0		0	5.5	10.5	1	1/10=10%		10
71	P02763	Alpha-1-acid glycoprotein 1	0	8.3	0	0		0	5.6	13	5	5/10=50%		50
72	P19652	Alpha-1-acid glycoprotein 2	0	8.7	0	0		0	5.6	13.5	5	5/10=50%		50
73	P15018	Leukemia inhibitory factor	0	0	0	0		0	7.1	10.2	6	7/14=50%	6 of 14	42
74	P48230	Transmembrane 4 L6 family member 4	0	12.5	0	0		0	6.2	7.2	2	2/12=16.66%		16.66
75	Q01151	CD83 antigen	5.9	9.8	1	1/3=16.66%		16.66	1.9	14.9	2	2/3=66.66%		66.66
76	P20827	Ephrin-A1	2.3	11.3	0	0/1=0%		0	3.1	9.9	1	1/5=20%		20
77	Q96G30	Melanocortin-2 receptor accessory protein 2	5.6	21.5	1	1/6=16.66%		16.66	4.1	8.2	0	0/4=0%		0
78	P01374	Lymphotoxin-alpha	0	13.6	0	0		0	2.5	17.4	1	1/4=25%		25
79	P13224	Platelet glycoprotein Ib beta chain	0	14	0	0		0	1.8	6.7	1	1/3=33.33%		33.33
80	P01033	Metalloproteinase inhibitor 1	0	16.7	0	0		0	2.1	14.9	2	2/4=50%		50
81	P31371	Fibroblast growth factor 9	1.4	14.2	0	0/1=0%		0	5.1	9.4	1	1/7=14.28%		14.28
82	Q86W47	Calcium-activated potassium channel subunit beta-4	4.9	9.8	0	0/2=0%		0	4.1	13	2	2/7=28.57%		28.57
83	Q8TAL6	Fin bud initiation factor homolog	4.5	16.7	0	0/3=0%		0	1.4	12.4	1	1/2=50%		50
84	P39905	Glial cell line-derived neurotrophic factor	4.3	7.7	0	0/5=0%		0	4.2	11.6	2	2/4=50%		50
85	P05231	Interleukin-6	3.3	26.7	0	0/1=0%		0	5.5	13.1	2	2/10=20%		20
86	O60487	Myelin protein zero-like protein 2	2.5	15	0	0/1=0%		0	2.9	10.2	2	2/5=40%		40
87	P10747	T-cell-specific surface glycoprotein CD28	2.5	10	1	1/1=100%		100	6.7	12.2	5	5/12=41.66%		41.66
88	O75629	Protein CREG1	0	13.9	0	0		0	4.3	15.2	2	2/8=25%		25
89	P13727	Bone marrow proteoglycan	1.1	16.9	1	1/1=100%		100	4.5	11.3	0	0/6=0%		0
90	P16410	Cytotoxic T-lymphocyte protein 4	2.2	8.9	0	0/1=0%		0	2.8	15.8	2	2/5=40%		40
91	P02743	Serum amyloid P-component	50	0	0	0/1=0%		0	3.6	12.7	2	2/8=25%		25
92	Q9UM22	Mammalian ependymin-related protein 1	0	12.5	0	0		0	2	14	2	2/4=50%		50
93	Q96BQ1	Protein FAM3D	7.4	11.1	0	0/2=0%		0	3.6	11.2	1	1/7=14.28%		14.28
94	P01236	Prolactin	19	9.6	0	0/4=0%		0	3.9	13.1	1	1/8=12.5%		12.5
95	Q7Z7H5	Transmembrane emp24 domain-containing protein 4	0	0	0	0		0	2.6	12.4	1	1/5=20%		20
96	P52803	Ephrin-A5	4.4	11.8	0	0/3=0%		0	5	11.9	1	1/8=12.5%		12.5
97	Q5VTT2	Uncharacterized protein C9orf135	0	21.1	0	0		0	2.9	14.8	2	2/6=33.33%		33.33
98	P15692	Vascular endothelial growth factor A	3.1	9.5	0	0/4=0%		0	2.9	8.6	1	1/3=33.33%		33.33
99	Q9BVK6	Transmembrane emp24 domain-containing protein 9	4.3	8.6	0	0/2=0%		0	1.6	11.2	1	1/3=33.33%		33.33
100	P19075	Tetraspanin-8	5	25	0	0/1=0%		0	4.1	8.3	2	2/9=22.22%		22.22
101	P08962	CD63 antigen	0	0	0	0		0	5.7	7	3	3/13=23.07%		23.07
102	Q9UNN8	Endothelial protein C receptor	5.9	35.3	0	0/1=0%		0	2.3	14.5	4	4/5=80%		80
103	O14817	Tetraspanin-4	0	11.1	0	0		0	3.5	11.8	2	2/8=25%		25
104	P09564	T-cellantigenCD7	2.8	16.9	0	0/2=0%		0	2.4	16	2	2/4=50%		50
105	P08294	Extracellular superoxide dismutase	2.9	11.8	0	0/2=0%		0	2.9	8.7	1	1/5=20%		20
106	O43557	Tumor necrosis factor ligand superfamily member 14	0	16.4	0	0		0	1.1	13	1	1/2=50%		50
107	O60635	Tetraspanin-1	0	16.7	0	0		0	5.1	11.5	4	4/12=33.33%		33.33
108	P09326	CD48antigen	0	20	0	0		0	4.7	16.7	5	5/11=45.45%		45.45
109	P02745	Complement C1q subcomponent subunit A	1.6	8.2	0	0/2=0%		0	4.1	13.8	1	1/5=20%		20
110	P23560	Brain-derived neurotrophic factor	6.1	12.2	1	1/6=16.66%		16.66	2	16.8	0	0/3=0%		0
111	P23946	Chymase	14.3	0	0	0/1=0%		0	3.3	12.4	2	2/8=25%		25
112	P10144	Granzyme	0	0	0	0		0	3.7	12	2	2/9=22.22%		22.22
113	Q9UKR0	Kallikrein-12	20	20	0	0/1=0%		0	3.3	15.2	2	2/8=25%		25
114	Q96DR5	BPI fold-containing family A member 2	5.7	8.8	0	0/2=0%		0	6.5	17.1	2	2/14=14.28%		14.28
115	CRIS1	Cysteine-rich secretory protein 1	0	11.1	0	0		0	6.1	10.8	1	1/14=7.14%		7.14
116	O43508	Tumor necrosis factor ligand superfamily member 12	1.9	10.6	0	0/2=0%		0	1.4	14.3	1	1/2=50%		50
117	P19256	Lymphocyte function-associated antigen3	10	15	0	0/2=0%		0	5.7	16.4	6	6/13=46.15%		46.15
118	P20160	Azurocidin	6.2	25	0	0/2=0%		0	5	10.3	3	3/11=27.27%		27.27
119	P15514	Amphiregulin	6.5	16.7	3	3/9=33.33%		33.33	2.6	10.9	0	0/3=0%		0
120	P20851	C4b-binding protein beta chain	5.3	10.6	0	0/1=0%		0	4.7	10	5	5/11=45.45%		45.45
121	O43291	Kunitz-type protease inhibitor2	5.8	21.7	1	1/4=25%		25	6.6	13.7	1	1/12=8.33%		8.33
122	Q9NY35	Claudin domain-containing protein1	9.1	0	0	0/1=0%		0	3.7	14.9	2	2/9=22.22%		22.22
123	P04156	Major prion protein	4.3	7.7	0	0/5=0%		0	5.1	13.9	2	2/7=28.57%		28.57
124	P01903	HLA class II histocompatibility antigen,Dr alpha chain	3.6	7.1	0	0/1=0%		0	4.4	11.1	2	2/10=20%		20
125	P08637	Low affinity immunoglobulin gamma Fc region receptor III-A	3.8	11.5	0	0/1=0%		0	3.5	17.5	5	5/8=62.5%		62.5
126	P08311	Cathepsin G	0	5.9	0	0		0	4.6	11.8	1	1/11=9.09%		9.09
127	P14207	Folate receptor beta	0	7.7	0	0		0	5	12.4	2	2/12=16.66%		16.66
128	P55083	Microfibril-associated glycoprotein 4	0	0	0	0		0	4.5	11.7	2	2/11=18.18%		18.18
129	P24158	Myeloblastin	0	8.8	0	0		0	4.5	10.8	2	2/10=20%		20
130	O00584	Ribonuclease T2	1.9	7.4	0	0/1=0%		0	4.5	7	2	2/9=22.22%		22.22
131	P12319	High affinity immunoglobulin epsilon receptor subunit alpha	14.8	7.4	0	0/4=0%		0	7	12.2	7	7/16=43.75%		43.75
132	P15328	Folate receptor alpha	0	0	0	0		0	6.3	11.8	3	3/15=20%		20
133	P07738	Bisphosphoglycerate mutase	0	5.9	0	0		0	6.2	8.3	4	4/15=26.66%		26.66
134	Q16563	Synaptophysin-like protein 1	6.7	26.7	1	1/2=50%		50	4.8	12.7	2	2/11=18.18%		18.18
135	P20036	LA class II histocompatibility antigen,DP alpha 1 chain	0	10.7	0	0		0	4.3	10.7	2	2/10=20%		20
136	P29965	CD40 ligand	7.8	15.6	1	1/5=20%		20	4.1	16.7	1	1/8=12.5%		12.5
137	P07288	Prostate-specific antigen	20	0	0	0/1=0%		0	1.6	14.1	1	1/4=25%		25
138	Q5UCC4	ER membrane protein complex subunit 10	0.8	11.6	0	0/1=0%		0	3.5	11.3	1	1/5=20%		20
139	P12544	GranzymeA	9.5	9.6	0	0/2=0%		0	5.4	12.1	1	1/13=7.69%		7.69
140	P06870	Kallikrein-1	16.7	16.7	0	0/1=0%		0	3.1	12.5	3	3/8=37.5%		37.5
141	P28068	HLA class II histocompatibility antigen,DM beta chain	2.9	25.7	1	1/1=100%		100	4.8	16.7	0	0/11=0%		0
142	O95633	Follistatin-related protein 3	2.9	8.6	0	0/1=0%		0	3.5	11.8	2	2/8=25%		25
143	Q96FE7	Phosphoinositide-3-kinase-interacting protein1	2.3	14.3	0	1/3=33.33%	0 of 3	0	3.8	10	1	1/3=33.33%		33.33
144	Q5QGZ9	C-type lectin domain family 12 member A	4	14	1	1/2=50%		50	7.9	12.6	3	3/17=17.64%		17.64
145	P01912	HLA class II histocompatibility antigen,DRB1-3 chain	0	17.6	0	0		0	4.3	14.2	1	1/10=10%		10
146	P01911	HLA class II histocompatibility antigen,DRB1-15 beta chain	0	23.5	0	0		0	3.4	13.8	1	1/8=12.5%		12.5
147	O94907	Dickkopf-related protein 1	2.7	21.3	1	1/2=50%		50	4.7	10.4	0	0/9=0%		0
148	P79483	HLA class II histocompatibility antigen,DR beta 3 chain	0	24.2	0	0		0	3.9	12.8	1	1/9=11.11%		11.11
149	Q30154	HLA class II histocompatibility antigen,DR beta 5 chain	0	18.7	0	0		0	3.8	12.3	1	1/9=11.11%		11.11
150	Q9Y287	Integral membrane protein 2B	2.4	11.9	0	0/1=0%		0	4.9	5.8	1	1/11=9.09%		9.09
151	P02647	Apolipo protein A-I	2.5	7.5	0	0/1=0%		0	1.8	11	0	0/4=0%		0
152	P27701	CD82 antigen	7.7	12.9	1	1/3=33.33%		33.33	3.5	9.7	2	2/8=25%		25
153	P01189	Pro-opio melanocortin	2.7	10.9	1	1/6=16.66%		16.66	2.1	14.9	0	0/1=0%		0
154	P08246	Neutrophile lastase	3.6	14.2	0	0/1=0%		0	6.7	8.3	3	3/16=18.75%		18.75
155	P29972	Aquaporin-1	3.1	12.5	0	0/1=0%		0	4.2	14.3	2	2/10=20%		20
156	O95297	Myelin protein zero-like protein 1	2.2	20.3	1	1/2=50%		50	4.4	14.4	2	2/8=25%		25
157	P08861	Chymotrypsin-like elastase family member 3 B	0	33.3	0	0		0	4.1	13.8	1	1/10=10%		10
158	P36980	Complement factor H-related protein 2	0	20	0	0		0	6.2	15.4	1	1/16=6.25%		6.25
159	P01589	Interleukin-2 receptor subunit alpha	1.8	23.2	1	1/2=50%		50	1.9	13.7	1	1/3=33.33%		33.33
160	P78380	Oxidized low-density lipo protein receptor 1	5.7	11.4	1	1/6=16.66%		16.66	4.2	13.8	1	2/7=28.57%	1 of 7	14
161	P21583	Kit ligand	6.7	22.1	2	2/7=28.57%		28.57	5.3	12.4	2	2/9=22.22%		22.22
162	Q9NUM4	Transmembrane protein 106 B	9.8	14.7	0	0/6=0%		0	5.6	16	5	5/12=41.66%		41.66
163	P13598	Intercellular adhesion molecule 2	0	15.6	0	0		0	3.7	16	6	6/9=66.66%		66.66
164	Q15661	Tryptase alpha/beta-1	6.2	6.2	0	0/1=0%		0	2.3	8.1	0	0/6=0%		0
165	P20645	Cation-dependent mannose-6-phosphate receptor	3.1	3.1	0	0/1=0%		0	4.9	11.9	5	5/12=41.66%		41.66
166	Q9BT09	Protein canopy homolog 3	1.1	17.9	0	0/1=0%		0	2.7	10.9	1	1/2=50%		20
167	P54709	Sodium/potassium-transporting ATPase subunit beta-3	15.4	23.1	1	1/2=50%		50	4.5	9.8	1	2/12=16.66%	1 of 12	8
168	Q6ISU1	Pre T-cell antigen receptor alpha	0	16.6	0	0		0	1.1	16.8	1	1/2=50%		50
169	P24855	Deoxyribonuclease-1	0	0	0	0		0	3.2	11.6	2	2/9=22.22%		22.22
170	Q92956	Tumor necrosis factor receptor superfamily member 14	1.3	14.1	0	0/1=0%		0	2.4	15.6	2	2/5=40%		40
171	Q9Y275	Tumor necrosis factor ligand superfamily member 13B	2.6	13.7	0	0/3=0%		0	3	13.1	1	1/5=20%		20
172	P43307	Translocon-associated protein subunit alpha	2.7	15	0	0/3=0%		0	5.8	7.5	2	2/10=20%		20
173	P24071	Immunoglobulin alpha Fc receptor	2.6	18	0	0/1=0%		0	4	12.5	6	6/10=60%		60
174	Q6GTX8	Leukocyte-associated immunoglobulin-like receptor 1	2.8	19.7	1	1/5=20%		20	0.9	12.9	0	0/1=0%		0
175	P33681	T-lymphocyte activation antigen CD8	2.6	13.2	0	0/1=0%		0	6.8	16.4	8	8/17=47.05%		47.05
176	P14415	Sodium/potassium-transporting ATPase subunit beta-2	6.5	3.2	0	0/2=0%		0	8.9	10.8	7	7/23=30.43%		30.43
177	Q969X5	Endoplasmic reticulum-Golgi intermediate compartment protein 1	0	0	0	0		0	4.6	13.9	1	1/13=7.69%		7.69
178	Q9NZQ7	Programmed cell death 1 ligand 1	3.6	19.6	0	0/2=0%		0	5.1	11.5	4	4/12=33.33%		33.33
179	P07306	A sialo glycoprotein receptor1	3.3	15	2	2/4=50%		50	4.1	9.9	0	0/7=0%		0
180	A6NH11	Glycolipid transfer protein domain-containing protein 2	0	10.3	0	0		0	0.4	9.9	1	1/1=100%		100
181	P17936	Insulin-like growth factor-binding protein 3	2	18.9	2	2/3=66.66%		66.66	2.2	6.5	1	1/3=33.33%		33.33
182	P28845	Corticosteroid 11-beta-dehydrogenase isozyme 1	7.7	0	0	0/1=0%		0	3.2	13.6	3	3/9=33.33%		33.33
183	Q9Y337	Kallikrein-5	7.8	18.8	0	0/5=0%		0	4.4	12.7	4	4/10=40%		40
184	Q96E22	Dehydrodolichyldi phosphate syntase complex subunit NUS 1	7	9.4	0	0/3=0%		0	2.4	11.2	2	2/6=33.33%		33.33
185	P04233	HLA class II histocompatibility antigen gamma chain	5.4	12.4	3	3/10=40%		30	3.6	11.7	1	1/4=25%		25
186	Q5SQ64	Lymphocyte antigen 6 complex locus protein G6f	0	11.7	0	0		0	2.8	10.7	1	1/7=14.28%		14.28
187	P57087	Junctional adhesion moleculeB	8.5	29.6	2	2/6=33.33%		33.33	3.1	12.7	1	2/7=28.57%	1 of 7	14
188	P20774	Mimecan	4.8	9.6	0	0/3=0%		0	7.2	11.5	2	2/17=11.76%		11.76
189	P25311	Zinc-alpha-2-glycoprotein	4.8	4.8	0	0/1=0%		0	3.6	9.7	4	4/10=40%		40
190	O75636	Ficolin-3	1.1	6.7	0	0/1=0%		0	5.2	12.4	1	1/9=11.11%		9.09
191	Q9Y624	Junctional adhesion molecule A	1.1	28.8	0	0/1=0%		0	4.9	18.6	2	2/12=16.66%		16.66
192	P28907	ADP-ribosylcyclase/cyclicADP-ribosehydrolase 1	5.9	20.5	0	0/2=0%		0	4.1	12.8	4	4/11=36.36%		36.36
193	Q8NBJ7	Sulfatase-modifying factor 2	4.9	12.2	0	0/2=0%		0	5	8.8	1	1/13=7.69%		7.69
194	Q63HQ0	AP-1complex-associated regulatory protein	5.6	18.5	0	1/15=6.66%	0 of 15	0	0	0	0	0		0
195	P49184	Deoxyribonuclease-1-like 1	0	0	0	0		0	2.7	15.4	1	1/8=12.5%		12.5
196	O75144	ICOS ligand	6	18	0	0/6=0%		0	6	15.5	6	6/15=40%		40
197	Q9UMR5	Lysosomal thio esterase PPT2	0	12.5	0	0		0	3.4	11.6	5	5/10=50%		50
198	P05026	Sodium/potassium-transporting ATPase subunit beta-1	1.6	9.8	0	0/1=0%		0	5.4	6.8	2	2/13=15.38%		15.38
199	Q9UBR2	Cathepsin Z	0	4.8	0	0		0	6	11.7	2	2/17=11.76%		11.76
200	Q9UKJ1	Paired immunoglobulin-like type 2 receptor alpha	4.2	25.4	1	1/6=16.66%		16.66	1.9	17.4	1	1/3=33.33%		33.33
201	P09486	SPARC	3.5	5.9	0	0/3=0%		0	5.1	8.8	2	2/11=18.18%		18.18
202	P10646	Tissue factor pathway inhibitor	8.1	15.2	1	1/8=12.5%		12.5	8.3	6.8	2	2/17=11.76%		11.76
203	P50897	Palmitoyl-protein thioesterase 1	0	25	0	0		0	4.3	9.3	3	3/13=23.07%		23.07
204	Q12841	Follistatin-related protein 1	1.6	20.6	0	0/1=0%		0	6.5	9.4	2	3/16=18.76%	2 of 16	12
205	Q04118	Basic salivary proline-rich protein 3	-	-	0	-		-	-	-	0	-		-
206	Q9BX67	Junctional adhesion molecule C	9.8	11.4	1	1/6=16.66%		16.66	3.6	11.6	2	2/9=22.22%		22.22
207	Q6UWI2	Prostate androgen-regulated mucin-like protein 1	4.7	35.1	4	4/10=40%		40	2.1	17.7	0	0/2=0%		0
208	P10163	Basic salivary proline-rich protein 4	-	-	0	-		-	-	-	0	-		-
209	P07307	Asialoglycoprotein receptor 2	3.3	15.5	1	1/4=25%		25	6.3	9.5	1	1/12=8.33%		8.33
210	Q15485	Ficolin-2	2.6	5.2	0	0/2=0%		0	6.4	12.3	2	2/15=13.33%		13.33
211	Q9GZR5	Elongation of very long chain fatty acids protein 4	7.3	10.9	0	0/4=0%		0	4.6	11.2	1	1/12=8.33%		8.33
212	P16422	Epithelial cell adhesion molecule	5.8	11.5	1	1/3=33.33%		33.33	5.3	10.3	1	1/14=7.14%		7.14
213	P10451	Osteopontin	3.8	19.2	2	2/11=18.18%		18.18	4.5	4.5	0	0/1=0%		0
214	Q8N474	Secreted frizzled-related protein 1	4.9	9.8	1	1/4=25%		25	3.4	7.3	1	1/18=12.5%		12.5
215	O43852	Calumenin	3.7	7.4	0	0/3=0%		0	2.1	8.1	1	1/5=20%		20
216	P02649	Apolipoprotein E	-	-	0	-		-	-	-	0	-		-
217	Q9GZN4	Brain-specific serine protease 4	0	10	0	0		0	2.9	11.9	1	1/8=12.5%		12.5
218	P12318	Low affinity immunoglobulin gamma Fc region receptor II-a	12	14.4	1	1/10=10%		10	4.3	17.5	2	2/10=20%		20
219	Q9NYV8	Taste receptor type 2 member 14	0	29	0	0		0	5.4	15.4	3	3/15=20%		20
220	Q10588	ADP-ribosyl cyclase/cyclic ADP-ribose hydrolase 2	0	19.5	0	0		0	4.6	11	4	4/13=30.76%		30.76
221	Q92820	Gamma-glutamyl hydrolase	0	20	0	0		0	5.4	12.1	4	4/17=23.52%		23.52
222	Q16585	Beta-sarcoglycan	8.4	20.2	1	1/10=10%		10	7	12	2	2/14=14.28%		14.28
223	Q99795	Cell surface A33 antigen	3.9	7.8	0	0/3=0%		0	5.8	19.4	3	3/14=21.42%		21.42
224	Q9Y5Y7	Lymphatic vessel endothelial hyaluronic acid receptor 1	6.7	25.2	1	1/9= 11.11%		11.11	3.2	15	2	2/6=33.33%		33.33
225	Q08722	Leukocyte surface antigen CD47	3.2	11.3	1	1/4=25%		25	4	15.5	5	5/8=62.5%		62.5
226	P31995	Low affinity immunoglobulin gamma Fc region receptor II-c	11.8	11.8	1	1/9=11.11%		11.11	4	17.8	3	3/10=30%		30
227	P13686	Tartrate-resistant acid phosphatase type 5	0	6.2	0	0		0	4.2	11.7	2	2/13=15.38%		15.38
228	P01859	Ig gamma-2 chain C region	5.2	19.8	0	0/6=0%		0	4.3	20	1	1/9=5.26%		5.26
229	P06126	T-cell surface glycoprotein CD1a	0	0	0	0		0	4.2	12.5	4	4/13=30.76%		30.76
230	Q6PCB8	Embigin	6.7	15.3	3	3/7=42.85%		42.85	7.2	15.3	7	7/16=43.76%		43.76
231	P01861	Ig gamma-4 chain C region	5.5	23.6	0	0/6=0%		0	3.7	18.9	1	1/8=12.5%		12.5
232	O75493	Carbonic anhydrase-related protein 11	4.5	4.5	0	0/3=0%		0	5.7	14.5	3	3/15=20%		20
233	P29460	Interleukin-12 subunit beta	0	14.7	0	0		0	2.4	18.7	4	4/7=57.14%		57.14
234	Q96D15	Reticulocalbin-3	2.3	6.1	0	0/3=0%		0	2.5	9.2	1	1/5=20%		20
235	Q9UBQ6	Exostosin-like 2	7.7	19.2	0	0/2=0%		0	5.9	10.5	1	1/18=5.55%		5.55
236	Q03591	Complement factor H-related protein 1	2.1	29.8	0	0/1=0%		0	6	14.5	2	2/17=11.76%		11.76
237	Q02985	Complement factor H-related protein 3	9.5	9.6	0	0/2=0%		0	6.5	14.5	5	5/20=25%		25
238	P01857	Ig gamma-1 chain C region	3.7	20.7	0	0/3=0%		0	4.8	19.4	1	1/12=8.33%		8.33
239	Q6P5S2	Protein LEG1 homolog	9.3	28	2	2/4=50%		50	5.2	13.9	1	1/15=6.66%		6.66
240	Q15293	Reticulocalbin-1	4.6	9.8	1	1/7=14.28%		14.28	3.9	6.2	0	0/7=0%		0
241	Q9Y274	Type 2 lactosamine alpha-2,3-sialyltransferase	0	20	0	0		0	6.1	8.9	5	5/20=25%		25
242	Q9UBM4	Opticin	2.6	18.9	0	1/3=33.33%	0 of 3	0	6.5	10.7	1	1/14=7.12%		7.12
243	Q96DU3	SLAM family member 6	8.8	30	3	3/7=42.85%		42.85	6	18.6	7	7/15=46.66%		46.66
244	O14656	Torsin-1A	0	0	0	0		0	4.3	9.4	2	2/14=14.28%		14.28
245	P07711	Cathepsin L1	9.7	3.2	0	1/3=33.33%	0 of 3	0	5.3	11.9	1	1/16=6.25%		6.25
246	P29016	T-cell surface glycoprotein CD1b	7.7	7.7	0	0/2=0%		0	2.3	12	4	5/7=71.42%	4 of 7	57
247	P29017	T-cell surface glycoprotein CD1c	5.3	5.3	0	0/1=0%		0	3.3	12.7	4	4/11=37.27%		37.27
248	P52799	Ephrin-B2	8.4	22.1	1	1/11=9.09		9.09	3.5	11.4	2	2/7=28.57%		28.57
249	O60911	Cathepsin L2	7.4	3.7	1	1/2=50%		50	7.2	10.8	2	2/22=9.09%		9.09
250	Q2I0M4	Leucine-rich repeat-containing protein 26	1.2	14.8	0	0/1=0%		0	2.8	9.1	1	1/7=14.28%		14.28
251	Q6H3X3	Retinoic acid early transcript 1G protein	0	20.5	0	0		0	2.7	14.6	1	1/7=14.28%		14.28
252	O94766	Galactosylgalactosylxylosylprotein 3-beta-glucuronosyltransferase 3	0	5.4	0	0		0	2.2	10.3	1	1/5=20%		20
253	P09668	Pro-cathepsin H	7.7	19.2	1	1/2=50%		50	6.1	11.3	2	2/19=10.52%		10.52
254	P15813	Antigen-presenting glycoprotein CD1d	0	17.8	0	0		0	2.9	14.3	4	4/9=44.44%		44.44
255	P25445	Tumor necrosis factor receptor superfamily member 6	8.8	21.6	1	1/9=11.11%		11.11	5.6	11.2	3	3/13==23.07%		23.07
256	Q03405	Urokinase plasminogen activator surface receptor	2.3	11.3	0	0/1=0%		0	5.2	16.1	4	4/15=26.66%		26.66
257	Q16570	Atypical chemokine receptor 1	5	25	1	1/2=50%		50	2	12.5	2	2/6=0.33%		0.33
258	O00180	Potassium channel subfamily K member 1	3.9	17.6	0	0/2=0%		0	2.1	11.6	1	1/6=16.66%		16.66
259	Q9ULX7	Carbonic anhydrase 14	5.4	9.6	0	0/3=0%		0	2.8	12.4	1	1/8=12.5%		12.5
260	P51884	Lumican	11.1	33.3	0	0/1=0%		0	8.8	11.8	4	4/29=13.79%		13.79
261	Q13449	Limbic system-associated membrane protein	4.1	24.3	0	0/3=0%		0	5.7	14	7	7/15=46.66%		46.66
262	P07858	Cathepsin B	3.3	11.7	1	1/2=50%		50	5.4	12.5	2	2/15=13.33%		13.33
263	O94905	Erlin-2	1.9	11.2	0	0/2=0%		0	4.8	11.2	1	1/11=9.09%		9.09
264	Q9HCN6	Platelet glycoprotein VI	1.4	21.9	0	0/2=0%		0	1.6	14.5	1	1/3=33.33%		33.33
265	P01877	Ig alpha-2 chain C region	3.9	23.6	3	4/6=66.66%	3 of 6	50	2.1	16.5	1	1/4=13.33%		13.33
266	Q95460	Major histocompatibility complex class I-related gene protein	4.2	4.2	0	0/1=0%		0	2.8	11.4	1	1/9=11.11%		11.11
267	P21731	Thromboxane A2 receptor	3.2	17.4	1	1/2=50%		50	1.4	12.9	1	1/4=25%		25
268	P40199	Carcinoembryonic antigen-related cell adhesion molecule 6	9.4	17.2	2	2/6=33.33%		33.33	8.6	17.9	10	10/24=41.66%		41.66
269	P02749	Beta-2-glycoprotein 1	3.4	17.2	1	1/1=100%		100	4.1	14.4	4	4/13=30.76%		30.76
270	P20933	N(4)-(beta-N-acetylglucosaminyl)-L-asparaginase	4.4	11.7	0	0/3=0%		0	4	14.1	2	2/11=18.18%		18.18
271	Q8IU99	Calcium homeostasis modulator protein 1	2.2	12.9	0	0/2=0%		0	3.6	8.3	2	2/9=22.22%		22.22
272	O75477	Erlin-1	3.3	15.2	0	0/3=0%		0	4.3	9.8	1	1/11=9.09%		9.09
273	Q6ZSG1	RING finger protein 165	1.7	13.2	1	2/4=50%	1 of 4	25	1.8	7.2	0	0/2=0%		0
274	P02750	Leucine-rich alpha-2-glycoprotein	0	23.1	0	0		0	5.3	10.5	5	5/17=29.41%		29.41
275	Q8IW45	ATP-dependent (S)-NAD(P)H-hydrate dehydratase	0	27.3	0	0		0	2.8	10.8	2	2/9=22.22%		22.22
276	Q9H0V9	VIP36-like protein	1.6	9.6	0	0/1=0%		0	3.8	11.1	1	1/11=9.09%		9.09
277	Q12908	Ileal sodium/bile acid cotransporter	11.4	11.4	1	1/5=20%		20	3.3	12.8	1	1/10=10%		10
278	P31997	Carcinoembryonic antigen-related cell adhesion molecule 8	6.2	23.4	2	2/4=50%		50	9.1	19	9	9/26=34.61%		34.61
279	Q70UQ0	Inhibitor of nuclear factor kappa-B kinase-interacting protein	4.9	20.4	0	0/5=0%		0	4.5	16.6	3	3/11=0.27%		0.27
280	P58166	Inhibin beta E chain	1.6	16.2	1	1/3=33.33%		33.33	3.8	12	0	0/6=0%		0
281	Q9H813	Transmembrane protein 206	2.2	18	0	0/2=0%		0	3.1	12.2	3	3/8=37.5%		37.5
282	Q9GZM5	Protein YIPF3	2.8	8.4	0	0/3=0%		0	2.5	10.7	1	1/6=16.66%		16.66
283	P06729	T-cell surface antigen CD2	3	14.3	0	0/4=0%		0	4.1	15.1	4	4/9=44.44%		44.44
284	P02760	Protein AMBP	1.1	10	0	0/1=0%		0	5	13.7	3	3/13=23.07%		23.07
285	P61073	C-X-C chemokine receptor type 4	1.8	35.8	1	1/1=100%		100	4.1	10.1	1	1/12=8.33%		8.33
286	O60938	Keratocan	0	0	0	0		0	8.6	10.6	4	4/30=13.33%		13.33
287	P56704	Protein Wnt-3a	8.7	6.5	0	0/4=0%		0	2	13.4	2	2/6=33.33%		33.33
288	P01876	Ig alpha-1 chain C region	1.7	24.6	0	1/2=50%	0	0	2.6	20.8	2	2/6=33.33%		33.33
289	P40225	Thrombopoietin	4.6	23.5	6	6/9=66.66%		66.66	0.6	14	0	0/1=0%		0
290	P34810	Macrosialin	3.9	41.1	4	5/9=83.33%	4 of 9	44	3	12.4	5	5/6=83.33%		83.33
291	Q15165	Serum paraoxonase/arylesterase 2	0	0	0	0		0	6.5	10.5	4	4/23=17.39%		17.39
292	Q15166	Serum paraoxonase/lactonase 3	5	5	0	0/1=0%		0	5.7	11.1	2	2/19=10.52%		10.52
293	O43915	Vascular endothelial growth factor D	2.9	18.3	0	0/4=0%		0	3.2	14.3	3	3/7=42.85%		42.85
294	Q9NQR9	Glucose-6-phosphatase 2	0	18.2	0	0		0	4.1	13.1	3	3/14=21.42%		21.42
295	P27169	Serum paraoxonase/arylesterase 1	16.7	16.7	0	0/1=0%		0	6.3	12	4	4/22=18.18%		18.18
296	Q12907	Vesicular integral-membrane protein VIP36	5.8	10.1	0	0/4=0%		0	3.8	13.9	1	1/11=9.09%		9.09
297	P30533	Alpha-2-macroglobulin receptor-associated protein	2.8	14.8	0	0/6=0%		0	3.5	2.1	1	1/5=20%		20
298	P35575	Glucose-6-phosphatase	0	17.6	0	0		0	2.9	12.3	3	3/10=30%		30
299	Q9UBS4	DnaJ homolog subfamily B member 11	5.4	7.6	1	1/10=10%		10	2.3	8	1	1/4=25%		25
300	P13747	HLA class I histocompatibility antigen, alpha chain E	0	27	0	0		0	1.6	14	1	1/5=20%		20
301	P30556	Type-1 angiotensin II receptor	7	26.3	3	3/4=75%		75	4.6	9.9	2	2/14=14.28%		14.28
302	Q02083	N-acylethanolamine-hydrolyzing acid amidase	4.5	13.6	0	1/1=100%	0	0	4.5	11.5	5	5/15=33.33%		33.33
303	Q86VZ1	P2Y purinoceptor 8	1.7	20	1	1/1=100%		100	3.7	12	2	2/11=18.18%		18.18
304	P07585	Decorin	0	0	0	0		0	7.9	12.6	3	3/27=11.11%		11.11
305	Q92187	CMP-N-acetylneuraminate-poly-alpha-2,8-sialyltransferase	0	12.4	0	0		0	5.8	12.9	6	7/19=36.84%	6 of 19	32
306	O00115	Deoxyribonuclease-2-alpha	6.8	11.9	0	0/4=0%		0	4	12.9	3	3/12=25%		25
307	Q96J42	Thioredoxin domain-containing protein 15	3.4	10.8	1	1/6=16.66%		16.66	4.9	14.6	5	5/9=55.55%		55.55
308	Q9NV96	Cell cycle control protein 50A	10.1	13.2	1	2/10=20%	1 of 10	10	7.3	11.8	4	4/19=21.05%		21.05
309	Q16769	Glutaminyl-peptide cyclotransferase	2.2	22.2	0	0/1=0%		0	4.2	10.7	3	4/14=28.57%	2 of 14	14	2
310	P03989	HLA class I histocompatibility antigen, B-27 alpha chain	0	26.7	0	0		0	1.3	11.6	1	1/4=25%		25
311	P01889	HLA class I histocompatibility antigen, B-7 alpha chain	0	23.8	0	0		0	1.7	11.8	1	1/5=20%		20
312	Q04826	HLA class I histocompatibility antigen, B-40 alpha chain	0	25	0	0		0	2	13.4	1	1/6=16.66%		16.66
313	P30443	HLA class I histocompatibility antigen, A-1 alpha chain	0	26.1	0	0		0	1.6	12.2	1	1/5=20%		20
314	P01892	HLA class I histocompatibility antigen, A-2 alpha chain	0	26.7	0	0		0	0.6	13.4	1	1/2=50%		50
315	P01891	HLA class I histocompatibility antigen, A-68 alpha chain	0	22.8	0	0		0	1.3	13.9	1	1/4=25%		25
316	P05534	HLA class I histocompatibility antigen, A-24 alpha chain	1	18.8	1	1/1=100%		100	1.1	12.9	1	1/3=33.33%		33.33
317	P30501	HLA class I histocompatibility antigen, Cw-2 alpha chain	1	17.5	0	0/1=0%		0	1.9	11.9	1	1/5=20%		20
318	Q07000	HLA class I histocompatibility antigen, Cw-15 alpha chain	2	18.8	0	0/2=0%		0	1.5	10.2	1	1/4=25%		25
319	P05111	Inhibin alpha chain	0.5	16	1	1/1=100%		100	2.2	10	2	2/4=50%		50
320	P02765	Alpha-2-HS-glycoprotein	0.7	12.9	0	0/1=0%		0	4.4	10.5	2	2/10=20%		20
321	P21810	Biglycan	7.7	11.5	0	0/2=0%		0	7	9.6	2	2/24=8.33%		8.33
322	Q6ZUK4	Transmembrane protein 26	5.4	23.9	3	3/5=60%		60	3.3	10.9	1	1/9=11.11%		11.11
323	P31785	Cytokine receptor common subunit gamma	2.1	10.4	0	0/1=0%		0	6.2	17.5	7	7/20=35%		35
324	Q9BZW8	Natural killer cell receptor 2B4	4.2	11.8	2	2/5=40%		40	5.2	14.8	8	8/13=61.53%		61.53
325	Q99677	Lysophosphatidic acid receptor 4	6.9	22.2	1	1/5=20%		20	6	16.8	3	3/18=16.66%		16.66
326	Q68CQ7	Glycosyltransferase 8 domain-containing protein 1	4.2	12.5	0	0/1=0%		0	6.3	12.4	3	3/22=13.63%		13.63
327	Q95604	HLA class I histocompatibility antigen, Cw-17 alpha chain	3.1	20.4	0	0/2=0%		0	1.6	10.1	1	1/5=20%		20
328	P14151	L-selectin	8.8	11.7	0	0/3=0%		0	5.3	14.5	7	8/18=44.44%	7 of 18	44.44
329	P12314	High affinity immunoglobulin gamma Fc receptor I	1.7	13.3	1	1/1=100%		100	3.8	16.9	6	6/12=50%		50
330	Q8NBK3	Sulfatase-modifying factor 1	3.6	15.2	0	0/4=0%		0	4.6	10.3	1	1/12=8.33%		8.33
331	Q9UIK5	Tomoregulin-2	6.1	26.2	2	2/6=33.33%		33.33	4.7	10.9	1	1/13=7.69%		7.69
332	P08571	Monocyte differentiation antigen CD14	2.3	14	0	0/1=0%		0	4.2	12.3	4	5/14=35.71%	4 of 14	29
333	Q8TCT9	Minor histocompatibility antigen H13	5.2	23.4	3	3/4=75%		75	4.7	10	1	1/14=7.14%		7.14
334	P01860	Ig gamma-3 chain C region	3.8	19.2	2	2/7=28.57%		28.57	3.6	20	2	2/7=28.51%		28.51
335	Q9BXN1	Asporin	6	8	0	0/3=0%		0	7.6	12.1	1	1/25=4%		4
336	Q96G23	Ceramide synthase 2	8.5	11.9	0	0/5=0%		0	3.1	10	2	2/10=20%		20
337	Q14627	Interleukin-13 receptor subunit alpha-2	0	15.4	0	0		0	4.4	14.4	4	4/16=25%		25
338	P41145	Kappa-type opioid receptor	5.7	15.9	2	2/5=40%		40	3.1	14	1	1/9=11.11%		11.11
339	O43173	Sia-alpha-2,3-Gal-beta-1,4-GlcNAc-R:alpha 2,8-sialyltransferase	8.3	8.3	0	0/1=0%		0	5.7	14.1	3	4/21=19.04%	3 of 21	`14
340	P08174	Complement decay-accelerating factor	2.7	34.5	0	0/3=0%		0	4.5	14.6	1	1/12=8.33%		8.33
341	O43567	E3 ubiquitin-protein ligase RNF13	7.7	18.8	1	1/9=11.11%		11.11	4.2	9.1	2	2/11=18.18%		18.18
342	P49908	Selenoprotein P	4.4	14.2	1	1/8=12.5%		12.5	4.5	12.6	5	5/9=55.55%		55.55
343	Q9UGM5	Fetuin-B	3.2	17.1	1	1/3=33.33%		33.33	5.6	14.6	4	5/16=31.25%	3 of 16	18	2
344	Q13477	Mucosal addressin cell adhesion molecule 1	0	24.5	0	0		0	0.8	13.4	1	1/2=50%		50
345	P51888	Prolargin	0	11.5	0	0		0	10.3	8.4	4	4/33=12.12%		12.12
346	P21453	Sphingosine 1-phosphate receptor 1	6.8	24.3	3	3/5=60%		60	4.5	15.3	3	3/14=21.42%		21.42
347	P36222	Chitinase-3-like protein 1	0	27.3	0	0		0	3.2	14.3	1	1/12=8.33%		8.33
348	P80370	Protein delta homolog 1	0	26.4	0	0		0	5.2	11.8	2	2/19=10.52%		10.52
349	Q9Y282	Endoplasmic reticulum-Golgi intermediate compartment protein 3	1.2	10.6	0	0/1=0%		0	4	10.4	2	2/12=16.66%		16.66
350	Q6ZMG9	Ceramide synthase 6	5.6	31.5	1	1/3=33.33%		33.33	4.5	10	2	2/15=13.33%		13.33
351	P01880	Ig delta chain C region	3.2	17.3	3	3/7=42.85%		42.85	1.2	21.4	0	0/2=0%		0
352	Q7Z418	Potassium channel subfamily K member 18	2.2	11.9	0	0/2=0%		0	2.7	10.6	2	2/8=25%		25
353	P35613	Basigin	4.6	13.7	1	1/4=25%		25	3	14.5	4	4/9=44.44%		44.44
354	Q01459	Di-N-acetylchitobiase	0	16.7	0	0		0	4.7	11.1	4	4/17=23.52%		23.52
355	P15309	Prostatic acid phosphatase	3.8	26.9	0	0/1=0%		0	2.5	13.1	3	3/9=33.33%		33.33
356	Q08431	Lactadherin	0	0	0	0		0	8.4	12.3	4	5/32=15.62%	4 of 32	12.5
357	Q9P1W8	Signal-regulatory protein gamma	4	18.2	1	1/5=20%		20	3.8	16.1	5	5/10=50%		50
358	Q9H488	GDP-fucose protein O-fucosyltransferase 1	0	9.7	0	0		0	2	10.7	2	2/7=28.57%		28.57
359	Q99571	P2X purinoceptor 4	4.8	14.3	0	0/1=0%		0	5.2	11.4	7	7/19=36.84%		36.84
360	Q96AP7	Endothelial cell-selective adhesion molecule	4.6	21.6	1	1/2=50%		50	3.8	14.3	4	4/10=40%		40
361	P01137	Transforming growth factor beta-1	3.9	14.5	2	2/8=25%		25	3.8	9.9	1	1/7=14.28%		14.28
362	P48048	ATP-sensitive inward rectifier potassium channel 1	13.9	13.9	2	2/5=40%		40	4.2	14.1	2	2/15=13.33%		13.33
363	P04220	Ig mu heavy chain disease protein	2.9	20.7	3	3/4=75%		75	1.6	20	0	0/4=0%		0
364	Q93097	Protein Wnt-2b	0	10.6	0	0		0	2.6	12.2	2	2/9=22.22%		22.22
365	P15529	Membrane cofactor protein	1.2	27.4	0	0/1=0%		0	2.6	9.4	3	3/8=37.55%		37.55
366	Q13510	Acid ceramidase	0	20.8	0	0		0	5.9	11.8	6	6/22=27.27%		27.27
367	P12643	Bone morphogenetic protein 2	1.8	14.3	2	2/4=50%		50	7	11.7	3	3/12=25%		25
368	Q9NY97	N-acetyllactosaminide beta-1,3-N-acetylglucosaminyltransferase 2	4.5	22.7	0	0/1=0%		0	5.9	10.2	5	5/22=22.72%		22.72
369	P55085	Proteinase-activated receptor 2	2.7	36.5	1	1/2=50%		50	4	12.1	1	1/13=7.69		7.69
370	O14791	Apolipoprotein L1	5.4	12.6	0	0/6=0%		0	4.5	11.8	1	1/13=7.69		7.69
371	Q96G97	Seipin	2.7	17.5	0	0/4=0%		0	2	15.6	1	1/5=20%		20
372	Q8N126	Cell adhesion molecule 3	2.5	20.8	1	1/4=25%		25	3.8	15.4	1	1/9=11.11%		11.11
373	P27930	Interleukin-1 receptor type 2	0	6.6	0	0		0	3.1	16.7	5	5/11=45.45%		45.45
374	P07098	Gastric triacylglycerol lipase	9.1	9.1	0	0/1=0%		0	7	12.7	3	4/27=14.81%		11
375	Q9Y639	Neuroplastin	11.7	14.6	1	2/12=16.66%	1 of 12	16.66	5.8	15.9	5	5/17=29.41%		29.41
376	O00241	Signal-regulatory protein beta-1	3.5	17.7	2	2/5=40%		40	4.3	15.6	2	2/11=18.18%		18.18
377	P22760	Arylacetamide deacetylase	0	0	0	0		0	5.3	11.2	2	2/21=9.52%		9.52
378	P38571	Lysosomal acid lipase/cholesteryl ester hydrolase	10	10	1	1		100	5.7	12.6	5	5/22=22.72%		22.72
379	P15509	Granulocyte-macrophage colony-stimulating factor receptor subunit alpha	4.9	7.3	0	0/2=0%		0	7	14.5	11	11/25=44%		44
380	O60609	GDNF family receptor alpha-3	7.9	10.5	0	0/3=0%		0	4.4	12.9	3	3/16=18.75%		18.75
381	P16150	Leukosialin	1.9	30.1	1	1/7=14.28%		14.28	0	0	0	0		0
382	P22891	Vitamin K-dependent protein Z	0	0	0	0		0	3.8	13	5	5/15=33.33%		33.33
383	P14091	Cathepsin E	0	13.7	0	0		0	4.3	16.3	1	1/15=6.66%		6.66
384	Q8NBJ4	Golgi membrane protein 1	6.7	8.1	1	1/20=50%		50	6.8	9.8	2	2/7=28.57%		28.57
385	O00300	Tumor necrosis factor receptor superfamily member 11B	7	16.6	1	1/8=12.5%		12.5	3.5	13.2	4	4/10=40%		40
386	P05121	Plasminogen activator inhibitor 1	0	14.3	0	0		0	3.4	13.7	3	4/13=30.76%	3 of 13	23
387	P04278	Sex hormone-binding globulin	1.4	23.6	1	1		100	3	10.6	0	1/10=10%		0
388	P08185	Corticosteroid-binding globulin	0	0	0	0		0	5.5	16.4	6	6/22=27.27%		27.27
389	P00738	Haptoglobin	3.8	13.5	0	0/2=0%		0	5.4	9.4	4	4/19=21.05%		21.05
390	P05154	Plasma serine protease inhibitor	0	5.2	0	0		0	5.4	15.3	3	3/20=15%		15
391	P00797	Renin	2.6	12.9	0	0/1=0%		0	3	18.3	1	1/11=9.09%		9.09
392	P15907	Beta-galactoside alpha-2,6-sialyltransferase 1	2.6	23.4	0	0/2=0%		0	5.2	11.6	2	2/17=11.76%		11.76
393	Q6PIU2	Neutral cholesterol ester hydrolase 1	6.1	21.3	0	0/2=0%		0	4	10.1	3	3/15=20%		20
394	P13473	Lysosome-associated membrane glycoprotein 2	1.7	32.7	1	1		100	9.1	15.7	15	15/32=46.87%		46.87
395	P16444	Dipeptidase 1	1.8	21	1	1		100	4.8	11.6	3	3/17=17.64%		17.64
396	Q14623	Indian hedgehog protein	1.7	13.9	0	0/2=0%		0	2	9.8	1	1/6=16.66%		16.66
397	P17050	Alpha-N-acetylgalactosaminidase	7.1	14.2	0	0/1=0%		0	5	9.8	5	6/20=30%	5 of 20	25
398	P07339	Cathepsin D	0	23.5	0	0		0	2.8	13.7	2	2/11=18.18%		18.18
399	Q8NCC3	Group XV phospholipase A2	0	0	0	0		0	3.2	10.4	4	4/13=30.76%		30.76
400	Q99519	Sialidase-1	2.9	11.7	0	0/1=0%		0	3.4	15.2	3	3/13=23.07%		23.07
401	P05543	Thyroxine-binding globulin	13	21.7	0	1/3=33.33%	0 of 3	0	2.6	14.3	3	3/18=16.66%		16.66
402	Q9HDC9	Adipocyte plasma membrane-associated protein	0	12	0	0		0	3	12.9	2	2/11=18.18%		18.18
403	Q9UQV4	Lysosome-associated membrane glycoprotein 3	3.9	29.9	5	5/8=62.5%		62.5	2.9	13.8	2	2/6=33.33		33.33
404	P02812	Basic salivary proline-rich protein 2	-	-	0	-		-	-	-	0	-		-
405	P27797	Calreticulin	0.6	5.1	0	0/1=0%		0	5.8	10.4	0	0/15=0%		0
406	P05981	Serine protease hepsin	0	18.5	0	0		0	2.6	11.8	1	1/10=10%		10
407	P27352	Gastric intrinsic factor	3	33.4	0	0/1=0%		0	7.8	16.1	5	6/30=20%	5 of 30	16.6
408	P11279	Lysosome-associated membrane glycoprotein 1	4.1	26	3	3/3=100%		100	7.3	16.2	15	15/25=60%		60
409	P15151	Poliovirus receptor	4.2	23.9	2	2/3=66.66%		66.66	4.3	15	7	7/15=46.66%		46.66
410	P01009	Alpha-1-antitrypsin	0	25	0	1/1=100%	0	0	5	12	3	3/19=15.78%		15.78
411	P36955	Pigment epithelium-derived factor	2	11.8	0	0/1=0%		0	2.7	16.6	1	1/10=10%		10
412	Q86XS8	E3 ubiquitin-protein ligase RNF130	3.8	17	0	0/4=0%		0	5.1	10.9	6	6/16=37.5%		37.5
413	P49767	Vascular endothelial growth factor C	3.8	14.4	0	0/4=0%		0	5.4	13.3	3	3/17=17.64%		17.64
414	Q13641	Trophoblast glycoprotein	5.6	32	2	2/4=50%		50	5.7	8.4	6	6/20=30%		30
415	Q9UI42	Carboxypeptidase A4	19.2	15.3	1	1/5=20%		20	5.6	12.9	1	1/22=4.54%		4.54
416	P01011	Alpha-1-antichymotrypsin	6.4	6.4	1	1/3=33.33%		33.33	4.3	14.9	5	5/16=31.25%		31.25
417	Q96IY4	Carboxypeptidase B2	7.7	23.1	1	1/1=100%		100	4.4	13.4	4	4/18=22.22%		22.22
418	P11117	Lysosomal acid phosphatase	5.3	13.2	2	2/2=100%		100	3.4	11.1	6	6/13=46.15%		46.15
419	P21754	Zona pellucida sperm-binding protein 3	1.7	21.7	0	0/1=0%		0	3.3	14.8	4	4/12=33.33%		33.33
420	Q96RD7	Pannexin-1	8.8	12.3	1	1/5=20%		20	3.8	12.5	2	2/14=14.28%		14.28
421	P29622	Kallistatin	2.5	15.5	1	1/1=100%		100	4.1	13.7	3	3/16=18.75%		18.75
422	O75356	Ectonucleoside triphosphate diphosphohydrolase	0	31.3	0	0		0	2.2	13.8	3	3/9=33.33%		33.33
423	P01854	Ig epsilon chain C region	4.3	26.4	5	5/8=62.5%		62.5	1.7	21	2	2/4=50%		50
424	Q8TEB7	E3 ubiquitin-protein ligase RNF128	6	17.1	2	3/8=37.5%	2 of 8	25	4.1	11.2	3	3/12=25%		25
425	P06280	Alpha-galactosidase A	6.2	6.2	0	0/1=0%		0	4.8	9	3	4/20%	3 of 20	15
426	Q6WN34	Chordin-like protein 2	0.7	17.1	0	0/1=0%		0	1	10.2	0	0/3=0%		0
427	Q9Y2G5	GDP-fucose protein O-fucosyltransferase 2	3.7	18.5	1	1/1=100%		100	2	10.2	2	2/8=25%		25
428	Q8WWF5	E3 ubiquitin-protein ligase ZNRF4	0.5	17.7	0	0/1=0%		0	3	9.3	3	3/7=42.85		42.85
429	P00749	Urokinase-type plasminogen activator	5	13.3	0	0/3=0%		0	4.3	13.5	1	1/16=6.25%		6.25
430	Q99538	Legumain	3.9	16.9	1	1/3=33.33%		33.33	4.8	10.7	3	4/17=23.52%	3 of 17	17
431	P20061	Transcobalamin-1	0	28.5	0	0		0	9.7	14.6	9	9/40=22.5%		22.5
432	Q12794	Hyaluronidase-1	0	8.3	0	0		0	3.3	10.8	3	3/14=21.42%		21.42
433	O43556	Epsilon-sarcoglycan	5.4	13.4	1	1/8=12.5%		12.5	4.5	12.5	1	1/13=7.69%		7.69
434	Q13286	Battenin	2.1	23.4	2	2/2=100%		100	2.6	13.7	2	2/9=22.22%		22.22
435	Q14314	Fibroleukin	5.4	8.4	1	1/7=14.28%		14.28	8.4	11.7	4	4/26=30.26%		30.26
436	Q8N6C8	Leukocyte immunoglobulin-like receptor subfamily A member 3	2.1	20	1	1/2=50%		50	1.5	17.7	4	4/5=80%		80
437	Q4G148	Glucoside xylosyltransferase 1	0	4.6	0	0		0	4.5	9.3	6	6/18=33.33%		33.33
438	P04180	Phosphatidylcholine-sterol acyltransferase	0	15.3	0	0		0	3.9	10.1	4	4/16=25%		25
439	O95264	5-hydroxytryptamine receptor 3B	0	13.9	0	0		0	3.8	14.3	6	6/14=42.85%		42.85
440	Q13093	Platelet-activating factor acetylhydrolase	18.8	18.7	2	2/6=33.33%		33.33	3.9	10.5	0	0/16=0%		0
441	Q9BY67	Cell adhesion molecule 1	2.8	26.9	1	1/3=33.33%		33.33	4.8	12.3	5	5/16=31.25%		31.25
442	P14384	Carboxypeptidase M	5.9	10.3	0	1/4=25%	0	0	7.7	10.1	4	4/29=13.79%		13.79
443	P43629	Killer cell immunoglobulin-like receptor 3DL1	5.1	18.4	2	3/8=37.5%	2 of 8	25	2.4	15.3	3	3/7=42.85%		42.85
444	Q9UK55	Protein Z-dependent protease inhibitor	1.4	13.7	1	1/1=100%		100	4	12.4	4	4/15=26.66%		26.66
445	O15533	Tapasin	0.4	13.3	0	0/1=0%		0	0.8	11.4	1	1/2=50%		50
446	P10909	Clusterin	5.1	15.3	2	3/11=27.27%	2 of 11	18.18	4.7	12	3	3/11=27.27%		27.27
447	P21757	Macrophage scavenger receptor types I and II	7.2	12.5	4	4/20=20%		20	2.9	14	3	3/5=60%		60
448	P01871	Ig mu chain C region	5.2	20.4	4	4/10=40%		40	1.9	21.4	1	1/5=20%		20
449	Q9HB40	Retinoid-inducible serine carboxypeptidase	0	10.6	0	0		0	4.2	12.4	3	3/18=16.66%		16.66
450	Q92484	Acid sphingomyelinase-like phosphodiesterase 3a	11.4	8.6	1	1/4=25%		25	6.5	14.1	6	6/27=22.22%		22.22
451	Q9Y6X5	Bis(5'-adenosyl)-triphosphatase ENPP4	2.5	17.5	1	1/1=100%		100	7.7	12.1	8	8/32=25%		25
452	P02679	Fibrinogen gamma chain	3.4	13.7	0	0/2=0%		0	5.6	13.2	1	1/22=4.54%		4.54
453	Q9NRX5	Serine incorporator 1	8.6	21.4	0	0/6=0%		0	3.9	14.3	3	4/15=26.66%	3 of 15	20
454	Q68D85	HUMAN Natural cytotoxicity triggering receptor 3 ligand 1	0.9	23.7	1	1/1=100%		100	4.7	14.1	7	7/16=43.75%		43.75
455	Q96JJ7	Protein disulfide-isomerase	2.9	14.7	0	0/2=0%		0	3.6	10.7	2	2/14=14.28%		14.28
456	Q14542	Equilibrative nucleoside transporter 2	1.6	12.5	0	0/6=0%		0	3.1	15.8	2	2/12=16.66%		16.66
457	Q99808	Equilibrative nucleoside transporter 1	3.3	18.3	1	1/1=100%		100	3	13.2	2	2/12=16.66%		16.66
458	Q8N4F0	BPI fold-containing family B member 2	0	20	0	0		0	4.4	14.8	4	4/20=20%		20
459	P01730	T-cell surface glycoprotein CD4	1.9	13	0	0/1=0%		0	4	14.6	2	2/16=12.5%		12.5
460	Q6UWV6	Ectonucleotide pyrophosphatase/phosphodiesterase family member 7	2.7	14.1	1	1/2=50%		50	5.4	10.4	5	5/20=25%		25
461	Q16790	Carbonic anhydrase 9	1.1	9.9	0	0/2=0%		0	2.5	10.4	1	1/7=14.28%		14.28
462	P16871	Interleukin-7 receptor subunit alpha	6.4	19.2	5	5/12=41.66%		41.66	3.7	13.6	4	4/10=40%		40
463	Q96NT5	Proton-coupled folate transporter	3.2	14.5	2	2/2=100%		100	1.8	10.6	0	0/7=0%		0
464	Q687X5	Metalloreductase STEAP4	6.7	20	1	1/2=50%		50	4	11.4	2	2/17=11.76%		11.76
465	Q9Y5C1	Angiopoietin-related protein 3	5.7	16.7	2	2/14=14.28%		14.28	8.4	10.2	2	2/18=11.11%		11.11
466	Q68CJ9	Cyclic AMP-responsive element-binding protein 3-like protein 3	3	17.2	5	5/10=50%		50	2.3	12.3	2	2/3=66.66%		66.66
467	P04070	Vitamin K-dependent protein C	1	14.4	0	0/1=0%		0	3.4	10.9	3	3/12=25%		25
468	Q9H173	Nucleotide exchange factor SIL1	4	13.2	0	0/7=0%		0	2.6	9.6	2	2/8=25%		25
469	P02790	Hemopexin	4.2	11.6	3	3/4=75%		75	2.7	11.8	2	2/10=20%		20
470	Q15465	Sonic hedgehog protein	2.1	13.4	1	1/3=33.33%		33.33	2.2	10.6	0	0/7=0%		0
471	P53634	Dipeptidyl peptidase 1	0	11.4	0	0		0	5.9	12.8	4	4/23=17.39%		17.39
472	P43220	Glucagon-like peptide 1 receptor	0	22.6	0	0		0	3.5	11.1	3	3/13=23.07%		23.07
473	P01008	Antithrombin-III	4.3	15.4	0	0/3=0%		0	5.3	12.7	4	4/21=19.04%		19.04
474	O75311	Glycine receptor subunit alpha-3	8.1	13.5	1	1/2=50%		50	4.8	12.2	1	1/17=5.88%		5.88
475	P16233	Pancreatic triacylglycerol lipase	0	0	0	0		0	6.7	13.3	1	2/31=6.45%	1 of 31	3
476	Q13231	Chitotriosidase-1	3.5	22.4	0	0/3=0%		0	4.2	11.8	0	0/16=0%		0
477	P08709	Coagulation factor VII	1.6	6.4	1	1/2=50%		50	3.2	13.7	1	1/11=9.09%		9.09
478	P04066	Tissue alpha-L-fucosidase	0	7.4	0	0		0	4.3	13.2	4	4/19=21.05%		21.05
479	P48546	Gastric inhibitory polypeptide receptor	1.5	22.1	0	0/1=0%		0	3	9	3	3/12=25%		25
480	Q86YB8	ERO1-like protein beta	9.7	15.3	3	3/7=42.85%		42.85	4.1	9.9	1	1/16=6.25%		6.25
481	Q9BTY2	Plasma alpha-L-fucosidase	0	6.7	0	0		0	4.4	11.7	3	3/20=15%		15
482	P22894	Neutrophil collagenase	9.6	21.3	2	2/9=22.22%		22.22	4.3	9.9	4	4/16=25%		25
483	Q9Y286	Sialic acid-binding Ig-like lectin 7	4.8	13.5	0	0/6=0%		0	5	19.3	8	8/17=47.05%		47.07
484	Q9GZM7	Tubulointerstitial nephritis antigen-like	2.7	12.5	1	1/3=33.33%		33.33	4.8	9.6	2	2/17=11.76%		11.76
485	Q96HE7	ERO1-like protein alpha	3.8	16.2	0	0/4=0%		0	5.5	8.3	2	2/20=10%		10
486	P08887	Interleukin-6 receptor subunit alpha	3.9	18.4	2	2/7=28.57%		28.57	2.4	16.2	4	4/7=57.14%		57.14
487	P54317	Pancreatic lipase-related protein 2	0	0	0	0		0	4.6	13.7	2	2/21=9.52%		9.52
488	P03956	Interstitial collagenase	8.5	9.8	0	0/6=0%		0	9	9.8	1	1/16=6.25%		6.25
489	P27918	Properdin	0	9.4	0	0		0	2.4	14.4	1	2/8=25%	1 of 8	12.5
490	O15204	ADAM DEC1	4	13.9	3	3/6=50%		50	7.2	13.8	1	1/23=41.34%		41.34
491	Q8NI99	Angiopoietin-related protein 6	1	8.1	2	2/2=100%		100	1.9	9.6	0	0/5=0%		0
492	Q15904	V-type proton ATPase subunit S1	0	15.6	0	0		0	3.2	15.3	7	7/14=50%		50
493	P45452	Collagenase 3	3.8	11.5	0	0/4=0%		0	3.8	10.9	3	3/14=21.42%		21.42
494	Q9Y646	Carboxypeptidase Q	8.3	16.7	0	0/1=0%		0	2.6	12.4	5	5/12=41.66%		41.66
495	P16671	Platelet glycoprotein 4	15.4	15.3	1	1/4=25%		25	6.1	12.1	9	9/27=33.33%		33.33
496	Q6UX04	Peptidyl-prolyl cis-trans isomerase CWC27 homolog	3.2	11	1	1/10=10%		10	6.8	11.1	1	1/11=9.09%		9.09
497	P28472	Gamma-aminobutyric acid receptor subunit beta-3	7.8	13.7	0	0/9=0%		0	4.2	12.3	2	2/15=13.33%		13.33
498	Q9BZR6	Reticulon-4 receptor	2.4	15.9	2	2/4=50%		50	4.6	8.6	3	3/14=21.42%		21.42
499	P06858	Lipoprotein lipase	2.3	9.3	0	0/1=0%		0	4.4	10.8	2	3/19=15.78%	2 of 19	15.78
500	Q9H3G5	Probable serine carboxypeptidase CPVL	0	8.3	0	0		0	4.9	9.9	4	4/22=18.18%		18.18
			3.79395	15.2776	0.502	0.033557	256	15.155	4.17117	12.7004	2.432	0		24.8029

## Sheet: Sheet2
1/1=100%	1
0
0
0
0
0
0
0
1/1=100%	1
0
1/5=20%	1
0
0
0/1=0%
0
1/2=50%	1
0
1/2=50%	1
0/1=0%
0
0
0/2=0%
0
0
1	1
0
0
0/2=0%
0
0/1=0%
0
0
0/1=0%
1/1=100%	1
0
0
2/5=40%	2
0
1/5=20%	1
0/2=0%
0
0
0/2=0%
1/1=100%	1
0
0
0/5=0%
0/1=0%
0/1=0%
0/1=0%
0
0/1=0%
0
0/1=0%
0/1=0%
0/2=0%
0/2=0%
0/2=0%
0
0/1=0%
0
1/1=100%	1
0
0
0
0
1/1=100%	1
0
0/3=0%
0
0
0
0
0
1/3=16.66%	1
0/1=0%
1/6=16.66%	1
0
0
0
0/1=0%
0/2=0%
0/3=0%
0/5=0%
0/1=0%
0/1=0%
1/1=100%	1
0
1/1=100%	1
0/1=0%
0/1=0%
0
0/2=0%
0/4=0%
0
0/3=0%
0
0/4=0%
0/2=0%
0/1=0%
0
0/1=0%
0
0/2=0%
0/2=0%
0
0
0
0/2=0%
1/6=16.66%	1
0/1=0%
0
0/1=0%
0/2=0%
0
0/2=0%
0/2=0%
0/2=0%
3/9=33.33%	3
0/1=0%
1/4=25%	1
0/1=0%
0/5=0%
0/1=0%
0/1=0%
0
0
0
0
0/1=0%
0/4=0%
0
0
1/2=50%	1
0
1/5=20%	1
0/1=0%
0/1=0%
0/2=0%
0/1=0%
1/1=100%	1
0/1=0%
1/3=33.33%	1
1/2=50%	1
0
0
1/2=50%	1
0
0
0/1=0%
0/1=0%
1/3=33.33%	1
1/6=16.66%	1
0/1=0%
0/1=0%
1/2=50%	1
0
0
1/2=50%	1
1/6=16.66%	1
2/7=28.57%
0/6=0%	2
0
0/1=0%
0/1=0%
0/1=0%
1/2=50%	1
0
0
0/1=0%
0/3=0%
0/3=0%
0/1=0%
1/5=20%	1
0/1=0%
0/2=0%
0
0/2=0%
2/4=50%	2
0
2/3=66.66%	2
0/1=0%
0/5=0%
0/3=0%
3/10=40%	3
0
2/6=33.33%	2
0/3=0%
0/1=0%
0/1=0%
0/1=0%
0/2=0%
0/2=0%
1/15=6.66%	1
0
0/6=0%
0
0/1=0%
0
1/6=16.66%	1
0/3=0%
1/8=12.5%	1
0
0/1=0%
-
1/6=16.66%	1
4/10=40%	4
-
1/4=25%	1
0/2=0%
0/4=0%
1/3=33.33%	1
2/11=18.18%	2
1/4=25%	1
0/3=0%
-
0
1/10=10%
0
0
0
1/10=10%	1
0/3=0%
1/9= 11.11%	1
1/4=25%	1
1/9=11.11%
0	1
0/6=0%
0
3/7=42.85%	3
0/6=0%
0/3=0%
0
0/3=0%
0/2=0%
0/1=0%
0/2=0%
0/3=0%
2/4=50%	2
1/7=14.28%	1
0
1/3=33.33%	1
3/7=42.85%	3
0
1/3=33.33%	1
0/2=0%
0/1=0%
1/11=9.09	1
1/2=50%	1
0/1=0%
0
0
1/2=50%	1
0
1/9=11.11%	1
0/1=0%
1/2=50%	1
0/2=0%
0/3=0%
0/1=0%
0/3=0%
1/2=50%	1
0/2=0%
0/2=0%
4/6=66.66%	4
0/1=0%
1/2=50%	1
2/6=33.33%	2
1/1=100%	1
0/3=0%
0/2=0%
0/3=0%
2/4=50%	2
0
0
0/1=0%
1/5=20%	1
2/4=50%	2
0/5=0%
1/3=33.33%	1
0/2=0%
0/3=0%
0/4=0%
0/1=0%
1/1=100%	1
0
0/4=0%
1/2=50%	1
6/9=66.66%	6
5/9=83.33%	5
0
0/1=0%
0/4=0%
0
0/1=0%
0/4=0%
0/6=0%
0
1/10=10%	1
0
3/4=75%	3
1/1=100%	1
1/1=100%	1
0
0
0/4=0%
1/6=16.66%	1
2/10=20%	2
0/1=0%
0
0
0
0
0
0
1/1=100%	1
0/1=0%
0/2=0%
1/1=100%	1
0/1=0%
0/2=0%
3/5=60%	3
0/1=0%
2/5=40%	2
1/5=20%	1
0/1=0%
0/2=0%
0/3=0%
1/1=100%	1
0/4=0%
2/6=33.33%	2
0/1=0%
3/4=75%	3
2/7=28.57%	2
0/3=0%
0/5=0%
0
2/5=40%	2
0/1=0%
0/3=0%
1/9=11.11%	1
1/8=12.5%	1
1/3=33.33%
0	1
0
3/5=60%	3
0
0
0/1=0%
1/3=33.33%	1
3/7=42.85%	3
0/2=0%
1/4=25%	1
0
0/1=0%
0
1/5=20%	1
0
0/1=0%
1/2=50%	1
2/8=25%	2
2/5=40%	2
3/4=75%	3
0
0/1=0%
0
2/4=50%	2
0/1=0%
1/2=50%	1
0/6=0%
0/4=0%
1/4=25%	1
0
0/1=0%
2/12=16.66%	2
2/5=40%	2
0
1	1
0/2=0%
0/3=0%
1/7=14.28%	1
0
0
1/20=50%	1
1/8=12.5%	1
0
1	1
0
0/2=0%
0
0/1=0%
0/2=0%
0/2=0%
1	1
1	1
0/2=0%
0/1=0%
0
0
0/1=0%
1/3=33.33%	1
0
5/8=62.5%	5
-
0/1=0%
0
0/1=0%
3/3=100%	3
2/3=66.66%	2
1/1=100%	1
0/1=0%
0/4=0%
0/4=0%
2/4=50%	2
1/5=20%	1
1/3=33.33%	1
1/1=100%	1
2/2=100%	2
0/1=0%
1/5=20%	1
1/1=100%	1
0
5/8=62.5%	5
3/8=37.5%	3
0/1=0%
0/1=0%
1/1=100%	1
0/1=0%
0/3=0%
1/3=33.33%	1
0
0
1/8=12.5%	1
2/2=100%	2
1/7=14.28%	1
1/2=50%	1
0
0
0
2/6=33.33%	2
1/3=33.33%	1
1/4=25%	1
3/8=37.5%	3
1/1=100%	1
0/1=0%
3/11=27.27%	3
4/20=20%	4
4/10=40%	4
0
1/4=25%	1
1/1=100%	1
0/2=0%
0/6=0%
1/1=100%	1
0/2=0%
0/6=0%
1/1=100%	1
0
0/1=0%
1/2=50%	1
0/2=0%
5/12=41.66%	5
2/2=100%	2
1/2=50%	1
2/14=14.28%	2
5/10=50%	5
0/1=0%
0/7=0%
3/4=75%	3
1/3=33.33%	1
0
0
0/3=0%
1/2=50%	1
0
0/3=0%
1/2=50%	1
0
0/1=0%
3/7=42.85%	3
0
2/9=22.22%	2
0/6=0%
1/3=33.33%	1
0/4=0%
2/7=28.57%	2
0
0/6=0%
0
3/6=50%	3
2/2=100%	2
0
0/4=0%
0/1=0%
1/4=25%	1
1/10=10%	1
0/9=0%
2/4=50%	2
0/1=0%
0
