# Supplementary material for: Mutually exclusive locales for N-linked glycans and disorder in human glycoproteins
Source: Sci Rep. 2020 Apr 8;10:6040. doi: 10.1038/s41598-020-61427-y (PMC7142085; doi:10.1038/s41598-020-61427-y)
Supplement: Supplementary file 7 — Supplementary File 4. [file 41598_2020_61427_MOESM7_ESM.xlsx]

## Sheet: Sheet2
		representative subset		complete protein set		Proteins with >=1 N-glycosite in disordered region
GO	Biological Function	absolute number	Percentage	Absolute number	Percentage	Absolute number
GO:0000003	Reproduction	32	1.6658	11	0.278905	1
GO:0000902	Cell morphogenesis	16	0.8329	37	0.938134	1
GO:0002376	Immune system process	83	4.32067	171	4.3357	11
GO:0003013	Circulatory system process	14	0.728787	21	0.532454
GO:0005975	Carbohydrate metabolic process	18	0.937012	34	0.862069	1
GO:0006091	Generation of precursor metabolites and energy	2	0.104112	5	0.126775
GO:0006259	DNA metabolic process	9	0.468506	6	0.15213
GO:0006412	Translation	2	0.104112	4	0.10142
GO:0006457	Protein folding	5	0.260281	5	0.126775	1
GO:0006461	Protein complex assembly	17	0.884956	2	0.0507099
GO:0006464	Cellular protein modification process	54	2.81104	137	3.47363	2
GO:0006520	Cellular amino acid metabolic process	3	0.156169	6	0.15213	1
GO:0006605	Protein targeting	9	0.468506	4	0.10142
GO:0006629	Lipid metabolic process	33	1.71786	55	1.39452	2
GO:0006790	Sulfur compound metabolic process	5	0.260281	8	0.20284	1
GO:0006810	Transport	93	4.84123	204	5.17241	9
GO:0006913	Nucleocytoplasmic transport	8	0.41645	6	0.15213
GO:0006914	Autophagy	6	0.312337	14	0.35497	1
GO:0006950	Response to stress	97	5.04945	167	4.23428	9
GO:0007005	Mitochondrion organization	2	0.104112	8	0.20284
GO:0007009	Plasma membrane organization	9	0.468506	5	0.126775	1
GO:0007010	Cytoskeleton organization	12	0.624675	22	0.557809
GO:0007034	Vacuolar transport	3	0.156169	8	0.20284	1
GO:0007049	Cell cycle	8	0.41645	21	0.532454	3
GO:0007067	Mitotic nuclear division	2	0.104112		0
GO:0007155	Cell adhesion	60	3.12337	137	3.47363	3
GO:0007165	Signal transduction	95	4.94534	233	5.90771	9
GO:0007267	Cell-cell signaling	23	1.19729	43	1.09026	1
GO:0007568	Aging	20	1.04112	4	0.10142
GO:0008150	Biological_process	239	12.4414	708	17.9513	23
GO:0008219	Cell death	59	3.07132	95	2.40872	8
GO:0008283	Cell proliferation	62	3.22749	114	2.89047	5
GO:0009056	Catabolic process	43	2.23842	93	2.35801	4
GO:0009058	Biosynthetic process	69	3.59188	144	3.65112	7
GO:0009790	Embryo development	19	0.989068	34	0.862069	2
GO:0016192	Vesicle-mediated transport	29	1.50963	63	1.59736	4
GO:0019748	Secondary metabolic process	2	0.104112	2	0.0507099
GO:0021700	Developmental maturation	6	0.312337	6	0.15213
GO:0022607	Cellular component assembly	17	0.884956	86	2.18053	1
GO:0030154	Cell differentiation	77	4.00833	137	3.47363	5
GO:0030198	Extracellular matrix organization	10	0.520562	19	0.481744
GO:0030705	Cytoskeleton-dependent intracellular transport	2	0.104112	2	0.0507099	2
GO:0034330	Cell junction organization	4	0.208225	22	0.557809
GO:0034641	Cellular nitrogen compound metabolic process	64	3.3316	116	2.94118	6
GO:0034655	Nucleobase-containing compound catabolic process	5	0.260281	9	0.228195	1
GO:0040007	Growth	27	1.40552	24	0.608519
GO:0040011	Locomotion	51	2.65487	96	2.43408	5
GO:0042592	Homeostatic process	51	2.65487	76	1.92698	2
GO:0043473	Pigmentation	4	0.208225	2	0.0507099
GO:0044281	Small molecule metabolic process	38	1.97814	71	1.8002	3
GO:0044403	Symbiosis, encompassing mutualism through parasitism	24	1.24935	29	0.735294	1
GO:0048646	Anatomical structure formation involved in morphogenesis	33	1.71786	66	1.67343	2
GO:0048856	Anatomical structure development	115	5.98647	210	5.32454
GO:0048870	Cell motility	53	2.75898	128	3.24544	5
GO:0050877	Neurological system process	22	1.14524	27	0.684584
GO:0051186	Cofactor metabolic process	4	0.208225	15	0.380325
GO:0051276	Chromosome organization	2	0.104112	3	0.0760649
GO:0051301	Cell division	1	0.0520562	3	0.0760649	1
GO:0051604	Protein maturation	14	0.728787	31	0.786004	2
GO:0055085	Transmembrane transport	19	0.989068	55	1.39452	2
GO:0061024	Membrane organization	6	0.312337	18	0.456389
GO:0065003	Macromolecular complex assembly	10	0.520562	62	1.57201	1
	Total	1921		3944
