# Supplementary material for: Mutually exclusive locales for N-linked glycans and disorder in human glycoproteins
Source: Sci Rep. 2020 Apr 8;10:6040. doi: 10.1038/s41598-020-61427-y (PMC7142085; doi:10.1038/s41598-020-61427-y)
Supplement: Supplementary file 8 — Supplementary File 5. [file 41598_2020_61427_MOESM8_ESM.xlsx]

## Sheet: Sheet1
	Protein Name	UET N-glycosite neighborhood	control disordered region	controlled ordered region
P01229	Lutropin subunit beta	7.39727	15.5	13.75
O60676	Cystatin-8	29.7755	33.31	21.96
P02766	Transthyretin	36.8973	42.64	16.1109
P05112	Interleukin-4	4.55636	5.15909	4.30818
P07998	Ribonuclease pancreatic	34.6267	38.0909	21.0164
Q96PD4	Interleukin-17F	5.33364	14.8982	9.41273
P01233	Choriogonadotropin subunit beta	6.35091	12.0064	10.6536
P01579	Interferon gamma	6.28591	6.01273	6.46091
Q13361	Microfibrillar-associated protein 5	0	4.13727	2.62727
Q969L2	Protein MAL2	13.6573	14.5164	9.59909
P18510	Interleukin-1 receptor antagonist protein	10.3155	19.5973	14.3673
Q10589	Bone marrow stromal antigen 2	4.43136	10.8355	9.02909
P61009	Signal peptidase complex subunit 3	35.2473	44.8782	42.0209
P43308	Translocon-associated protein subunit beta	16.9641	20.9964	29.6645
P01574	Interferon beta	24.5518	98.9336	89.0536
P05090	Apolipoprotein D	67.0014	98.9336	89.0536
P01570	Interferon alpha-14	24.6118	24.6812	22.2889
P41222	Prostaglandin-H2 D-isomerase	29.6541	45.9545	40.89
Q7Z4R8	UPF0669 protein C6orf120	4.04455	9.69636	8.73545
P01588	Erythropoietin	2.81667	4.338	2.654
P17900	Ganglioside GM2 activator	13.2545
O95998	Interleukin-18-binding protein	2.07524	3.05636	2.93818
P05000	Interferon omega-1	23.8973	45.7873	27.5818
P80188	Neutrophil gelatinase-associated lipocalin	20.3145	27.4073	23.2645
P02763	Alpha-1-acid glycoprotein 1	5.48074	7.27091	3.26
P19652	Alpha-1-acid glycoprotein 2	5.48074	7.27091	3.24
P20827	Ephrin-A1	14.5936	30.3782	12.1036
P13224	Platelet glycoprotein Ib beta chain	1.37455	2.82727	1.77636
P01033	Metalloproteinase inhibitor 1	18.43	21.2127	15.4736
P31371	Fibroblast growth factor 9	18.4527	41.6291	14.8918
Q86W47	Calcium-activated potassium channel subunit beta-4	6.84955	9.59455	7.18273
O60487	Myelin protein zero-like protein 2	9.65136	16.3564	12.3482
P10747	T-cell-specific surface glycoprotein CD28	6.55836	7.16909	8.44364
P16410	Cytotoxic T-lymphocyte protein 4	4.23955	6.40364	5.87727
Q9UM22	Mammalian ependymin-related protein 1	16.1018	17.7227	17.5391
Q96BQ1	Protein FAM3D	11.3764	15.0509	23.5327
Q7Z7H5	Transmembrane emp24 domain-containing protein 4	51.1845	28.6127	79.63
P52803	Ephrin-A5	12.8309	29.7355	24.1273
Q9BVK6	Transmembrane emp24 domain-containing protein 9	55.2945	133.17	113.314
P19075	Tetraspanin-8	91.0955	79.5518	57.3282
Q9UNN8	Endothelial protein C receptor	5.31091	5.44455	6.52
P09564	T-cellantigenCD7	2.35318	3.07273	4.01636
P08294	Extracellular superoxide dismutase	15.42	14.7445	23.32
O43557	Tumor necrosis factor ligand superfamily member 14	13.4155	15.2282	13.3691
P02745	Complement C1q subcomponent subunit A	17.8236	35.8918	27.4036
CRIS1	Cysteine-rich secretory protein 1	51.7482	56.4618	30.1791
O43508	Tumor necrosis factor ligand superfamily member 12	1.72909	2.66636	2.15727
P19256	Lymphocyte function-associated antigen3	4.13333	5.33091	4.26091
P20160	Azurocidin	68.7833	114.914	47.7436
P20851	C4b-binding protein beta chain	41.3737	94.7982	69.4682
O43291	Kunitz-type protease inhibitor2	34.4418	59.1764	60.7191
Q9NY35	Claudin domain-containing protein1	4.94909	4.42	4.39636
P04156	Major prion protein precursor	1.36682	5.00273	1.34455
P01903	HLA class II histocompatibility antigen,Dr alpha chain	17.8023	30.07	32.0655
P08637	Low affinity immunoglobulin gamma Fc region receptor III-A	28.7613	46.1936	38.3682
P08311	Cathepsin G	54.89	110.479	63.2918
P14207	Folate receptor beta	9.65409	8.94909	16.3455
P24158	Myeloblastin	59.845	98.4673	46.4991
P12319	High affinity immunoglobulin epsilon receptor subunit alpha	34.1144	57.5536	33.0445
Q16563	Synaptophysin-like protein 1	11.8659	14.5327	14.5618
P20036	LA class II histocompatibility antigen,DP alpha 1 chain	8.65455	13.9136	15.3091
P29965	CD40 ligand	8.20636	13.17	11.2355
P12544	GranzymeA	46.2045	91.5873	34.7155
O95633	Follistatin-related protein 3	28.3027	30.0391	50.97
Q96FE7	Phosphoinositide-3-kinase-interacting protein1	3.67455	2.94455	2.93636
Q5QGZ9	C-type lectin domain family 12 member A	18.9006	17.2773	21.6236
P01911	HLA class II histocompatibility antigen,DRB1-15 beta chain	21.0864	44.5945	19.6182
P79483	HLA class II histocompatibility antigen,DR beta 3 chain	18.09	44.8682	34.2436
Q30154	HLA class II histocompatibility antigen,DR beta 5 chain	20.1527	43.55	36.4891
Q9Y287	Integral membrane protein 2B	3.02818	6.56909	4.08909
P08246	Neutrophil elastase	52.293	106.48	71.8464
P29972	Aquaporin-1	53.5332	81.37	33.02
O95297	Myelin protein zero-like protein 1	1.99455	2.52727	5.86727
P08861	Chymotrypsin-like elastase family member 3 B	70.4236	97.5264	47.9518
P01589	Interleukin-2 receptor subunit alpha	3.28909	4.10182	4.00545
P78380	Oxidized low-density lipo protein receptor 1	0	24.4045	15.3955
P21583	Kit ligand	1.73182	2.66727	1.20818
Q9NUM4	Transmembrane protein 106 B	6.66821	9.72636	2.50273
P13598	Intercellular adhesion molecule 2	12.3315	17.7427	18.1336
Q15661	Tryptase alpha/beta-1	57.9614	105.205	37.4682
Q9BT09	Protein canopy homolog 3	3.12818	13.05	10.5282
P54709	Sodium/potassium-transporting ATPase subunit beta-3	31.9373	40.2036	21.8682
Q6ISU1	Pre T-cell antigen receptor alpha	1.04545	2.30182	1.25364
Q92956	Tumor necrosis factor receptor superfamily member 14	15.8	32.5073	19.8155
Q9UBR2	Cathepsin Z	59.3314	96.8209	106.965
P05026	Sodium/potassium-transporting ATPase subunit beta-1	27.4209	40.0409	28.5718
O75144	ICOS ligand	23.6247	46.6891	36.7491
Q8NBJ7	Sulfatase-modifying factor 2	47.1018	87.5045	96.6082
P28907	ADP-ribosylcyclase/cyclicADP-ribosehydrolase 1	11.127	14.1691	16.6145
Q9Y624	Junctional adhesion molecule A	71.1627	70.7436	71.3245
P25311	Zinc-alpha-2-glycoprotein	20.8272	44.5482	24.7173
P20774	Mimecan	6.58636	9.03	13.0118
Q96E22	Dehydrodolicholyl phosphate syntase complex subunit NUS 1	36.7627	64.7518	50.2064
Q9NZQ7	Programmed cell death 1 ligand 1	33.593	67.1855	63.0427
P24071	Immunoglobulin alpha Fc receptor	37.8003	56.4327	40.4555
O00584	Ribonuclease T2	62.2532	82.6664	80.2036
P29965	CD40 ligand	8.20636	13.17	11.2355
P27701	CD82 antigen	60.9036	64.25	63.3355
P17936	Insulin-like growth factor-binding protein 3	0	14.2282	8.57455
P05543	Thyroxine-binding globulin	55.3803	83.6091	40.4227
Q9UQV4	Lysosome-associated membrane glycoprotein 3	1.44182	2.77182	1.36
P27797	Calreticulin	0	51.0664	26.5418
P15151	Poliovirus receptor	32.7167	47.1055	38.6527
Q13641	Trophoblast glycoprotein	40.7345	67.25	40.1373
Q9UI42	Carboxypeptidase A4	31.84	97.1373	34.5891
Q96RD7	Pannexin-1	3.74818	5.33818	2.80909
P29622	Kallistatin	56.713	60.0409	39.9745
O75356	Ectonucleoside triphosphate diphosphohydrolase	61.9568	98.57	55.2427
Q8TEB7	E3 ubiquitin-protein ligase RNF128	20.0748	33.2	8.62182
P06280	Alpha-galactosidase A	57.6766	109.078	79.9973
Q9Y2G5	GDP-fucose protein O-fucosyltransferase 2	14.4509	11.3536	13.0609
Q8WWF5	E3 ubiquitin-protein ligase ZNRF4	20.5718	33.73	15.5591
P00749	Urokinase-type plasminogen activator	27.2809	54.0955	20.5591
Q12794	Hyaluronidase-1	19.1018	36.2655	13.8836
Q13286	Battenin	20.1782	40.9182	24.67
O95264	5-hydroxytryptamine receptor 3B	35.1518	100.064	96.1864
Q9HB40	Retinoid-inducible serine carboxypeptidase	65.7658	121.776	82.3545
Q9Y6X5	Bis(5'-adenosyl)-triphosphatase ENPP4	70.6439	129.12	40.7482
P02679	Fibrinogen gamma chain	33.0714	46.95	26.1427
Q9NRX5	Serine incorporator 1	72.8364	50.74	42.8682
P01730	T-cell surface glycoprotein CD4	5.25364	9.18545	4.74727
Q687X5	Metalloreductase STEAP4	7.27091	8.60818	7.05545
P04070	Vitamin K-dependent protein C	39.9552	54.8736	30.8464
P53634	Dipeptidyl peptidase 1	33.9561	41.1582	23.0609
P01008	Antithrombin-III	48.3057	100.67	51.3627
O75311	Glycine receptor subunit alpha-3	53.8782	114.795	38.0645
Q13231	Chitotriosidase-1	30.0127	82.2618	36.7118
P08709	Coagulation factor VII	0	67.3818	26.6709
P04066	Tissue alpha-L-fucosidase	66.8109	108.934	55.8164
P48546	Gastric inhibitory polypeptide receptor	56.2209	74.8018	37.6982
Q9BTY2	Plasma alpha-L-fucosidase	73.5218	118.658	56.4618
P27918	Properdin	0	79.1718	36.3282
O15204	ADAM DEC1	58.2655	74.9273	43.9945
Q9Y646	Carboxypeptidase Q	44.1049	58.2164	39.2745
P16671	Platelet glycoprotein 4	65.6058	111.47	53.4164
Q6UX04	Peptidyl-prolyl cis-trans isomerase CWC27 homolog	9.46818	28.3336	28.8964
P28472	Gamma-aminobutyric acid receptor subunit beta-3	40.4914	70.1336	21.2355
Q9BZR6	Reticulon-4 receptor	39.4068	74.01	39.0518
P06858	Lipoprotein lipase	34.2677	47.1491	30.4191
Q9H3G5	Probable serine carboxypeptidase CPVL	67.8932	116.077	111.686
Q92484	Acid sphingomyelinase-like phosphodiesterase 3a	81.077	109.975	83.6755
Q14542	Equilibrative nucleoside transporter 2	46.627	62.15	32.6218
P11117	Lysosomal acid phosphatase	65.0677	92.3364	65.2127
P21754	Zona pellucida sperm-binding protein 3	12.4284	18.3118	15.3036
P20061	Transcobalamin-1	10.6818	15.9282	5.46091
O43556	Epsilon-sarcoglycan	7.77727	19.34	8.63182
Q14314	Fibroleukin	24.4075	39.9118	23.3282
Q8N6C8	Leukocyte immunoglobulin-like receptor subfamily A member 3	22.2195	31.6927	22.7291
Q9BY67	Cell adhesion molecule 1	54.7071	53.1591	46.0018
P43629	Killer cell immunoglobulin-like receptor 3DL1	14.6373	27.3809	13.1182
O15533	Tapasin	4.25091	8.34909	3.59364
Q99808	Equilibrative nucleoside transporter 1	101.247	100.1	48.3636
Q96JJ7	Protein disulfide-isomerase	29.975	21.1582	39.2573
Q16790	Carbonic anhydrase 9	7.15	11.5527	6.68182
P16871	Interleukin-7 receptor subunit alpha	4.23477	4.73182	4.6
P45452	Collagenase 3	26.2264	49.7655	31.0818
Q9H173	Nucleotide exchange factor SIL1	19.5086	22.3127	14.2709
Q86YB8	ERO1-like protein beta	25.4909	83.1573	22.2891
Q96HE7	ERO1-like protein alpha	30.5868	43.7927	22.0482
Q99538	Legumain	29.5209	59.3536	16.9027
P01009	Alpha-1-antitrypsin	52.1539	73.5427	62.4264
P27352	Gastric intrinsic factor	13.6927	12.2591	10.2118
P11279	Lysosome-associated membrane glycoprotein 1	7.38953	8.02455	6.83182
P22894	Neutrophil collagenase	27.1476	56.9818	30.1582
Q9GZM7	Tubulointerstitial nephritis antigen-like	13.0218	21.1683	16.4892
P03956	Interstitial collagenase	25.6255	52.36	31.3945
P14384	Carboxypeptidase M	38.7873	61.1127	35.4455

## Sheet: Color code
	Not sufficient data for tree construction
	Overlapped N-linked regions ignored
"N" in overlapped N-linked region not considered in averaging disordered region
