# Supplementary material for: Mutually exclusive locales for N-linked glycans and disorder in human glycoproteins
Source: Sci Rep. 2020 Apr 8;10:6040. doi: 10.1038/s41598-020-61427-y (PMC7142085; doi:10.1038/s41598-020-61427-y)
Supplement: Supplementary file 9 — Supplementary File 7. [file 41598_2020_61427_MOESM9_ESM.xlsx]

## Sheet: Sheet1
	Protein Name	Shannon Entropy N-Glycosite neighborhood	Shannon entropy :control ordered region	Shannon entropy: control disordered region
P01229	Lutropin subunit beta	0.4424	0.726	1.17573
O60676	Cystatin-8	1.06155	0.516	1.02218
P02766	Transthyretin	0.0909091	0	0.442364
P61916	Epididymal secretory protein E1	0.425727	0.465	0.9055
P05112	Interleukin-4	0.788818	1.03	1.02218
P07998	Ribonuclease pancreatic	0.74003	0.294909	1.16964
Q96PD4	Interleukin-17F	0.766636	0.641364	1.22118
P01233	Choriogonadotropin subunit beta	0.399955	0.7988	1.12418
P01579	Interferon gamma	0.950955	1.02218	1.23836
Q13361	Microfibrillar-associated protein 5	0	0.988833	1.03327
Q969L2	Protein MAL2	1.204	1.59091	1.35755
P18510	Interleukin-1 receptor antagonist protein	0.505	0.431273	0.909091
Q10589	Bone marrow stromal antigen 2	0.950955	1.01297	1.23836
P09466	Glycodelin	1.36614	1.08482	0.988833
P61009	Signal peptidase complex subunit 3	0	0	0
P43308	Translocon-associated protein subunit beta	0	0.652455	0.0737273
P01574	Interferon beta	0.799909	0.680727	1.0622
P05090	Apolipoprotein D	0.533818	0.704	0.976727
P01570	Interferon alpha-14	0.658545	0.973083	1.06764
P41222	Prostaglandin-H2 D-isomerase	0.422682	0.520231	0.868636
Q7Z4R8	UPF0669 protein C6orf120	0	0.704	0.834273
P01588	Erythropoietin	0.626212	0.726182	0.823182
P17900	Ganglioside GM2 activator	0.766636	0.865448	1.25
O95998	Interleukin-18-binding protein	0.62092	1.12418	0.998909
P05000	Interferon omega-1	0.578727	1.24945	1.301
P80188	Neutrophil gelatinase-associated lipocalin	0.715091	0.857545	0.817091
P02763	Alpha-1-acid glycoprotein 1	0.906886	0.925182	1.21456
P19652	Alpha-1-acid glycoprotein 2	0.8685	0.925182	1.1715
P20827	Ephrin-A1	0.431273	0.385818	0.851455
P13224	Platelet glycoprotein Ib beta chain	0.442364	0.431273	1.18682
P01033	Metalloproteinase inhibitor 1	0.930727	0.658545	1.06764
P31371	Fibroblast growth factor 9	0	0	0.147455
Q86W47	Calcium-activated potassium channel subunit beta-4	0.442364	0.584818	0.516091
O60487	Myelin protein zero-like protein 2	0.357545	0.346455	0.777727
P10747	T-cell-specific surface glycoprotein CD28	0.687036	1.14136	0.357545
P16410	Cytotoxic T-lymphocyte protein 4	0.576227	0.857545	0.516091
Q9UM22	Mammalian ependymin-related protein 1	0.2525	0.589818	0.516091
Q96BQ1	Protein FAM3D	0.374727	0.834273	0.647455
Q7Z7H5	Transmembrane emp24 domain-containing protein 4	0	0.301	0
P52803	Ephrin-A5	0.0737273	0.442364	0.0737273
Q9BVK6	Transmembrane emp24 domain-containing protein 9	0.221182	0.973083	1.18682
P19075	Tetraspanin-8	0.851455	0.227273	0.692909
P08962	CD63 antigen	0.573364	0.663545	0
Q9UNN8	Endothelial protein C receptor	0.684788	1.05655	0.806
O14817	Tetraspanin-4	0.04055	0.073727	0.4622
P09564	T-cellantigenCD7	0.544909	0.820968	1.005
P08294	Extracellular superoxide dismutase	0.619182	0.914214	0.715091
O43557	Tumor necrosis factor ligand superfamily member 14	0.578727	0.567636	0.851455
P09326	CD48antigen	0.911088	0.488833	1.0055
P02745	Complement C1q subcomponent subunit A	0.595909	0.817091	0.885818
P23946	Chymase	0.7525	0.431273	0.9488
CRIS1	Cysteine-rich secretory protein 1	0.937364	0.493909	1.312
O43508	Tumor necrosis factor ligand superfamily member 12	0.743364	0.759167	0.579286
P19256	Lymphocyte function-associated antigen3	1.11025	1.301	1.24442
P20160	Azurocidin	0.941061	0.829273	1.18682
P20851	C4b-binding protein beta chain	0.77399	1.11918	0.801
O43291	Kunitz-type protease inhibitor2	0.505	1.01365	0.743364
Q9NY35	Claudin domain-containing protein1	0.542788	0.073727	0.0737273
P04156	Major prion protein precursor	0.551199	0.147455	0.697909
P01903	HLA class II histocompatibility antigen,Dr alpha chain	0.704	0.788818	0.942364
P08637	Low affinity immunoglobulin gamma Fc region receptor III-A	0.778476	0.965636	1.11904
P08311	Cathepsin G	0.385818	0.704	1.301
P14207	Folate receptor beta	0.377227	0.959545	0.147455
P55083	Microfibril-associated glycoprotein 4	0.258045	0.884882	0.6244
P24158	Myeloblastin	0.721182	0.357545	1.06662
P12319	High affinity immunoglobulin epsilon receptor subunit alpha	0.76763	0.840364	1.01983
Q16563	Synaptophysin-like protein 1	0.469841	0.726182	0.925182
P20036	LA class II histocompatibility antigen,DP alpha 1 chain	0.755	0.978667	0.965636
P29965	CD40 ligand	0.431273	0.442364	0.522182
P12544	GranzymeA	0.238364	0.210091	0.879727
O95633	Follistatin-related protein 3	0.215636	0.925182	0.920182
Q96FE7	Phosphoinositide-3-kinase-interacting protein1	0.840364	0.459545	0.312091
Q5QGZ9	C-type lectin domain family 12 member A	0.7264	1.06764	0.840364
P01911	HLA class II histocompatibility antigen,DRB1-15 beta chain	0.283818	0.647455	0.578727
P79483	HLA class II histocompatibility antigen,DR beta 3 chain	0.283818	0.857545	0.788818
Q30154	HLA class II histocompatibility antigen,DR beta 5 chain	0.283818	1.14745	0.879727
Q9Y287	Integral membrane protein 2B	0.0737273	0	0.0737273
P08246	Neutrophil elastase	0.480424	0.948455	1.24945
P29972	Aquaporin-1	0.543386	0.073727	0.0737273
O95297	Myelin protein zero-like protein 1	0.394409	0.607	0.0737273
P08861	Chymotrypsin-like elastase family member 3 B	0.448455	0.210091	0.476727
P36980	Complement factor H-related protein 2	1.005	1.403	1.7622
P01589	Interleukin-2 receptor subunit alpha	1.05045	0.968	0.715091
P78380	Oxidized low-density lipo protein receptor 1	0	0.794909	1.07873
P21583	Kit ligand	0.4055	0.238364	0.385818
Q9NUM4	Transmembrane protein 106 B	0.0707807	0	0.0737273
P13598	Intercellular adhesion molecule 2	0.877331	0.865	1.204
Q15661	Tryptase alpha/beta-1	0.672682	0.294909	1.03327
Q9BT09	Protein canopy homolog 3	0	0.743364	0.987818
P54709	Sodium/potassium-transporting ATPase subunit beta-3	0.896909	0.294909	0.584818
Q6ISU1	Pre T-cell antigen receptor alpha	0.221182	0.641364	0.811
Q92956	Tumor necrosis factor receptor superfamily member 14	0.9055	0.976727	1.12418
Q9UBR2	Cathepsin Z	0.420182	0.806417	0.864923
P05026	Sodium/potassium-transporting ATPase subunit beta-1	0.495997	0.073727	0.270333
Q9UMR5	Lysosomal thio esterase PPT2	0.696624	0.862545	0.874571
O75144	ICOS ligand	0.658893	0.624182	1.09591
Q8NBJ7	Sulfatase-modifying factor 2	0.136364	0.976727	0.925182
P28907	ADP-ribosylcyclase/cyclicADP-ribosehydrolase 1	0.5195	0.726182	0.766636
Q9Y624	Junctional adhesion molecule A	0	1.005	0.0737273
P25311	Zinc-alpha-2-glycoprotein	0.659234	0.522182	0.493909
P20774	Mimecan	0.297955	0.567636	0.516091
Q96E22	Dehydrodolicholyl phosphate syntase complex subunit NUS 1	0.0368636	0.442364	0.652455
Q969X5	Endoplasmic reticulum-Golgi intermediate compartment protein 1	0.147455	0	0.270333
Q9NZQ7	Programmed cell death 1 ligand 1	0.5535	0.931273	0.931273
P24071	Immunoglobulin alpha Fc receptor	0.778476	1.18682	0.98325
O00584	Ribonuclease T2	0.525227	0.877688	0.715091
P27701	CD82 antigen	0.913706	0.0909091	0.294909
P17936	Insulin-like growth factor-binding protein 3	0	0.0737273	0.704
P05543	Thyroxine-binding globulin	0.455848	0.431273	0.80124
Q9UQV4	Lysosome-associated membrane glycoprotein 3	0.661045	0.431273	0.777727
P27797	Calreticulin	0	0	0.221182
P15151	Poliovirus receptor	0.827468	1.26664	1.12806
Q13641	Trophoblast glycoprotein	0.302667	0.374727	0.777727
Q9UI42	Carboxypeptidase A4	0.221182	0.294909	0.726182
Q96IY4	Carboxypeptidase B2	0.527727	0.238364	0.458
Q96RD7	Pannexin-1	0.368636	0.385818	0.431273
P29622	Kallistatin	0.645424	0.630273	0.914091
O75356	Ectonucleoside triphosphate diphosphohydrolase	0.261091	0.221182	0.652455
Q8TEB7	E3 ubiquitin-protein ligase RNF128	0.423932	0.147455	0.862545
P06280	Alpha-galactosidase A	0.343409	0.903	1.13636
Q9Y2G5	GDP-fucose protein O-fucosyltransferase 2	0.1505	0.164636	0.210091
Q8WWF5	E3 ubiquitin-protein ligase ZNRF4	1.12521	1.09591	0.845364
P00749	Urokinase-type plasminogen activator	0.578727	0.357545	1.062
Q12794	Hyaluronidase-1	0.389836	0.301	1.05655
Q13286	Battenin	1.04545	1.13636	1.18182
O95264	5-hydroxytryptamine receptor 3B	0.451136	0.630273	0.993909
Q9HB40	Retinoid-inducible serine carboxypeptidase	0.488182	0.567636	0.976727
Q9Y6X5	Bis(5'-adenosyl)-triphosphatase ENPP4	0.456864	0.147455	0.210091
P02679	Fibrinogen gamma chain	0.576227	0.147455	0.993909
Q9NRX5	Serine incorporator 1	0.374727	0	0.0737273
P01730	T-cell surface glycoprotein CD4	0.791864	0.914091	1.03327
Q687X5	Metalloreductase STEAP4	0.630273	0.482818	0.903
P04070	Vitamin K-dependent protein C	0.675884	0.442364	0.931273
P02790	Hemopexin	0.563558	0.283818	0.993909
P53634	Dipeptidyl peptidase 1	0.461576	0.073727	0.522182
P01008	Antithrombin-III	0.219932	0.294909	1.24945
O75311	Glycine receptor subunit alpha-3	0	0	0.442364
Q13231	Chitotriosidase-1	0.221182	0.493909	0.556545
P08709	Coagulation factor VII	0	0.283818	0.937364
P04066	Tissue alpha-L-fucosidase	0.293242	0.556545	1.05655
P48546	Gastric inhibitory polypeptide receptor	0.632773	0.505	0.987818
Q9BTY2	Plasma alpha-L-fucosidase	0.261091	0.357545	1.102
P27918	Properdin	0	1.12418	1.03936
O15204	ADAM DEC1	0.783818	0.851455	1.12418
Q15904	V-type proton ATPase subunit S1	0.654436	0.442364	0.368636
Q9Y646	Carboxypeptidase Q	0.395901	0.312091	0.493909
P16671	Platelet glycoprotein 4	0.349716	0.312091	0.493909
Q6UX04	Peptidyl-prolyl cis-trans isomerase CWC27 homolog	0.0909091	0	0.147455
P28472	Gamma-aminobutyric acid receptor subunit beta-3	0.0368636	0	0
Q9BZR6	Reticulon-4 receptor	0.261091	0.283818	0.589818
P06858	Lipoprotein lipase	0.2525	0.221182	0.862545
Q9H3G5	Probable serine carboxypeptidase CPVL	0.853448	1.06154	1.235
Q92484	Acid sphingomyelinase-like phosphodiesterase 3a	0.530773	0.567636	0.851455
Q14542	Equilibrative nucleoside transporter 2	0.962917	0.368636	0.726182
P11117	Lysosomal acid phosphatase	0.25633	0.294909	0.652455
P21754	Zona pellucida sperm-binding protein 3	0.471516	0.462917	1.03936
P20061	Transcobalamin-1	1.05667	0.346455	1.005
O43556	Epsilon-sarcoglycan	0	0.073727	0.294909
Q14314	Fibroleukin	0.333295	0.147455	0.420182
Q8N6C8	Leukocyte immunoglobulin-like receptor subfamily A member 3	0.849073	0.959545	1.05045
Q9BY67	Cell adhesion molecule 1	0.130252	0.368636	0.663545
P43629	Killer cell immunoglobulin-like receptor 3DL1	0.840364	0.931273	1.04545
O15533	Tapasin	0.663545	0.641364	1.31209
Q99808	Equilibrative nucleoside transporter 1	0.704	0.221182	1.07873
Q96JJ7	Protein disulfide-isomerase	0.156045	0.164636	0.221182
Q16790	Carbonic anhydrase 9	0.221182	0.505	0.755545
P16871	Interleukin-7 receptor subunit alpha	0.844386	0.987818	0.147455
P45452	Collagenase 3	0.227273	0.294909	0.79625
Q9H173	Nucleotide exchange factor SIL1	0.258045	0.221182	0.431273
Q86YB8	ERO1-like protein beta	0	0	0.79625
Q96HE7	ERO1-like protein alpha	0.156045	0.073727	0.136364
Q99538	Legumain	0.113636	0	1.05045
P01009	Alpha-1-antitrypsin	0.675727	1.05045	1.26664
P27352	Gastric intrinsic factor	0.807333	0.589818	0.925182
P11279	Lysosome-associated membrane glycoprotein 1	0.72344	0.589818	0.749143
P22894	Neutrophil collagenase	0.529939	0.431273	0.777727
Q9GZM7	Tubulointerstitial nephritis antigen-like	0.147455	0.465636	0.669636
P54317	Pancreatic lipase-related protein 2	0.718136	0.556545	0.7622
P03956	Interstitial collagenase	0.493909	0.505	0.920182
P08887	Interleukin-6 receptor subunit alpha	0.681455	0.675727	0.715091
P14384	Carboxypeptidase M	0.418659	0.221182	0.704

## Sheet: Color code
	Not sufficient data for tree construction
	Overlapped N-linked regions ignored
"N" in overlapped N-linked region not considered in averaging disordered region
