# Supplementary material for: Mutually exclusive locales for N-linked glycans and disorder in human glycoproteins
Source: Sci Rep. 2020 Apr 8;10:6040. doi: 10.1038/s41598-020-61427-y (PMC7142085; doi:10.1038/s41598-020-61427-y)
Supplement: Supplementary file 10 — Supplementary File 9. [file 41598_2020_61427_MOESM10_ESM.xlsx]

## Sheet: Sheet1
	nxs o		nxs DO				NXT o		nxt DO				nxc o		nxc do
R	18	3.11958	4	2.72109			30	4.84653	7	5.78512			4	2.07254	0	0
H	16	2.77296	5	3.40136			16	2.58481	3	2.47934			7	3.62694	0	0
K	20	3.4662	3	2.04082			27	4.36187	4	3.30579			12	6.21762	1	3.84615
		9.35875		8.16327				11.7932		11.5702				11.9171		3.84615
D	23	3.98614	5	3.40136			22	3.55412	6	4.95868			3	1.5544	1	3.84615
E	11	1.90641	7	4.7619			22	3.55412	7	5.78512			5	2.59067	1	3.84615
		5.89255		8.16327				7.10824		10.7438				4.14508		7.69231
S	52	9.01213	25	17.0068			35	5.65428	21	17.3554			14	7.25389	4	15.3846
T	34	5.89255	8	5.44218			40	6.46204	10	8.26446			6	3.10881	0	0
N	24	4.15945	10	6.80272			6	0.969305	3	2.47934			4	2.07254	0	0
Q	29	5.026	11	7.48299			16	2.58481	8	6.61157			5	2.59067	1	3.84615
		24.0901		36.7347				15.6704		34.7107				15.0259		19.2308
C	21	3.63951	2	1.36054			18	2.90792	0	0			4	2.07254	1	3.84615
G	57	9.87868	10	6.80272			68	10.9855	9	7.43802			3	1.5544	0	0
P	16	2.77296	8	5.44218			12	1.93861	7	5.78512			9	4.66321	3	11.5385
A	35	6.06586	14	9.52381			36	5.81583	13	10.7438			8	4.14508	0	0
V	47	8.14558	10	6.80272			69	11.147	5	4.13223			10	5.18135	1	3.84615
I	49	8.4922	7	4.7619			48	7.75444	4	3.30579			7	3.62694	2	7.69231
L	54	9.35875	9	6.12245			60	9.69305	7	5.78512			6	3.10881	0	0
F	32	5.54593	5	3.40136			38	6.13893	2	1.65289			8	4.14508	0	0
M	9	1.55979	3	2.04082			13	2.10016	3	2.47934			2	1.03627	0	0
Y	23	3.98614	1	0.680272			30	4.84653	1	0.826446			8	4.14508	1	3.84615
W	7	1.21317	0	0			13	2.10016	1	0.826446			0	0	0	0
		44.3674		33.3333				49.5961		29.7521				25.3886		15.3846
	577	100	147	100			619	100	121	100			125	64.7668	16	61.5385
		27.2097	26	17.6871			1196	81.694
							268
